# Supplementary material for: Exploration of TRPM8 Binding Sites by β-Carboline-Based Antagonists and Their In Vitro Characterization and In Vivo Analgesic Activities
Source: J Med Chem. 2020 Jul 29;63(17):9672–94. doi: 10.1021/acs.jmedchem.0c00816 (PMC8009520; doi:10.1021/acs.jmedchem.0c00816)
Supplement: Supplementary file 2 — jm0c00816_si_002.pdb [file jm0c00816_si_002.pdb]

HEADER    TRANSPORT PROTEIN                       07-MAR-19   6O72
REMARK   4 6O72 COMPLIES WITH FORMAT V. 3.30,
REMARK 888
REMARK 888 WRITTEN BY MAESTRO (A PRODUCT OF SCHRODINGER, LLC)
TITLE     STRUCTURE OF THE TRPM8 COLD RECEPTOR BY SINGLE PARTICLE
TITLE    2 ELECTRON CRYO- MICROSCOPY, TC-I 2014-BOUND STATE
EXPDTA    ELECTRON MICROSCOPY
REMARK   2 RESOLUTION.    3.00 ANGSTROMS
REMARK 245   TEMPERATURE (KELVIN)              : NULL
REMARK 245   PH                             : 7.40
REMARK 350 BIOMOLECULE:  1
REMARK 350 APPLY THE FOLLOWING TO CHAINS: A, B, C, D
MODEL        1
ATOM      1  N   ASP A  96     204.864 121.392 147.075  1.00106.51           N  
ATOM      2  CA  ASP A  96     204.973 122.489 148.033  1.00106.51           C  
ATOM      3  C   ASP A  96     206.071 123.486 147.717  1.00106.51           C  
ATOM      4  O   ASP A  96     207.241 123.131 147.601  1.00106.51           O  
ATOM      5  CB  ASP A  96     205.192 121.952 149.445  1.00106.51           C  
ATOM      6  CG  ASP A  96     203.956 121.285 150.015  1.00106.51           C  
ATOM      7  OD1 ASP A  96     202.864 121.489 149.440  1.00106.51           O  
ATOM      8  OD2 ASP A  96     204.076 120.572 151.036  1.00106.51           O1-
ATOM      9  H1  ASP A  96     204.115 120.775 147.353  1.00  0.00           H  
ATOM     10  H2  ASP A  96     204.669 121.765 146.157  1.00  0.00           H  
ATOM     11  HA  ASP A  96     204.026 123.028 148.028  1.00  0.00           H  
ATOM     12  HB3 ASP A  96     205.498 122.768 150.100  1.00  0.00           H  
ATOM     13  HB2 ASP A  96     206.017 121.240 149.438  1.00  0.00           H  
ATOM     14  N   ILE A  97     205.673 124.744 147.591  1.00104.70           N  
ATOM     15  CA  ILE A  97     206.588 125.875 147.561  1.00104.70           C  
ATOM     16  C   ILE A  97     206.453 126.581 148.905  1.00104.70           C  
ATOM     17  O   ILE A  97     205.419 126.467 149.575  1.00104.70           O  
ATOM     18  CB  ILE A  97     206.280 126.803 146.364  1.00104.70           C  
ATOM     19  CG1 ILE A  97     207.396 127.822 146.118  1.00104.70           C  
ATOM     20  CG2 ILE A  97     204.940 127.500 146.528  1.00104.70           C  
ATOM     21  CD1 ILE A  97     207.195 128.639 144.869  1.00104.70           C  
ATOM     22  H   ILE A  97     204.689 124.957 147.510  1.00  0.00           H  
ATOM     23  HA  ILE A  97     207.607 125.500 147.462  1.00  0.00           H  
ATOM     24  HB  ILE A  97     206.212 126.175 145.476  1.00  0.00           H  
ATOM     25 HG13 ILE A  97     208.353 127.304 146.061  1.00  0.00           H  
ATOM     26 HG12 ILE A  97     207.474 128.488 146.977  1.00  0.00           H  
ATOM     27 HG21 ILE A  97     204.757 128.144 145.668  1.00  0.00           H  
ATOM     28 HG22 ILE A  97     204.148 126.754 146.598  1.00  0.00           H  
ATOM     29 HG23 ILE A  97     204.952 128.103 147.436  1.00  0.00           H  
ATOM     30 HD11 ILE A  97     208.022 129.340 144.756  1.00  0.00           H  
ATOM     31 HD12 ILE A  97     207.159 127.978 144.003  1.00  0.00           H  
ATOM     32 HD13 ILE A  97     206.258 129.191 144.942  1.00  0.00           H  
ATOM     33  N   GLN A  98     207.519 127.247 149.336  1.00109.74           N  
ATOM     34  CA  GLN A  98     207.511 128.013 150.573  1.00109.74           C  
ATOM     35  C   GLN A  98     208.218 129.336 150.336  1.00109.74           C  
ATOM     36  O   GLN A  98     209.378 129.361 149.908  1.00109.74           O  
ATOM     37  CB  GLN A  98     208.186 127.248 151.707  1.00109.74           C  
ATOM     38  CG  GLN A  98     208.538 128.113 152.895  1.00109.74           C  
ATOM     39  CD  GLN A  98     209.643 127.515 153.735  1.00109.74           C  
ATOM     40  OE1 GLN A  98     210.200 126.471 153.388  1.00109.74           O  
ATOM     41  NE2 GLN A  98     209.985 128.178 154.830  1.00109.74           N  
ATOM     42  H   GLN A  98     208.374 127.233 148.799  1.00  0.00           H  
ATOM     43  HA  GLN A  98     206.477 128.214 150.853  1.00  0.00           H  
ATOM     44  HB3 GLN A  98     209.088 126.765 151.331  1.00  0.00           H  
ATOM     45  HB2 GLN A  98     207.537 126.435 152.031  1.00  0.00           H  
ATOM     46  HG3 GLN A  98     207.652 128.259 153.513  1.00  0.00           H  
ATOM     47  HG2 GLN A  98     208.841 129.100 152.547  1.00  0.00           H  
ATOM     48 HE22 GLN A  98     210.718 127.823 155.427  1.00  0.00           H  
ATOM     49 HE21 GLN A  98     209.513 129.039 155.067  1.00  0.00           H  
ATOM     50  N   PHE A  99     207.523 130.434 150.614  1.00106.88           N  
ATOM     51  CA  PHE A  99     208.088 131.766 150.431  1.00106.88           C  
ATOM     52  C   PHE A  99     208.661 132.306 151.736  1.00106.88           C  
ATOM     53  O   PHE A  99     208.119 132.058 152.813  1.00106.88           O  
ATOM     54  CB  PHE A  99     207.031 132.726 149.883  1.00106.88           C  
ATOM     55  CG  PHE A  99     206.463 132.310 148.556  1.00106.88           C  
ATOM     56  CD1 PHE A  99     207.049 132.732 147.375  1.00106.88           C  
ATOM     57  CD2 PHE A  99     205.343 131.498 148.491  1.00106.88           C  
ATOM     58  CE1 PHE A  99     206.529 132.351 146.152  1.00106.88           C  
ATOM     59  CE2 PHE A  99     204.819 131.113 147.272  1.00106.88           C  
ATOM     60  CZ  PHE A  99     205.412 131.540 146.100  1.00106.88           C  
ATOM     61  H   PHE A  99     206.578 130.359 150.962  1.00  0.00           H  
ATOM     62  HA  PHE A  99     208.898 131.697 149.704  1.00  0.00           H  
ATOM     63  HXT PHE A  99     209.554 132.913 151.708  1.00  0.00           H  
ATOM     64  HB3 PHE A  99     207.460 133.724 149.796  1.00  0.00           H  
ATOM     65  HB2 PHE A  99     206.222 132.825 150.607  1.00  0.00           H  
ATOM     66  HD1 PHE A  99     207.923 133.366 147.402  1.00  0.00           H  
ATOM     67  HD2 PHE A  99     204.869 131.158 149.400  1.00  0.00           H  
ATOM     68  HE1 PHE A  99     206.996 132.687 145.238  1.00  0.00           H  
ATOM     69  HE2 PHE A  99     203.946 130.478 147.236  1.00  0.00           H  
ATOM     70  HZ  PHE A  99     205.005 131.242 145.145  1.00  0.00           H  
ATOM     71  N   GLY A 106     201.214 126.633 149.659  1.00102.77           N  
ATOM     72  CA  GLY A 106     201.432 126.916 148.253  1.00102.77           C  
ATOM     73  C   GLY A 106     201.936 125.706 147.490  1.00102.77           C  
ATOM     74  O   GLY A 106     202.792 124.967 147.976  1.00102.77           O  
ATOM     75  H1  GLY A 106     200.880 127.466 150.123  1.00  0.00           H  
ATOM     76  H2  GLY A 106     200.528 125.898 149.752  1.00  0.00           H  
ATOM     77  HA3 GLY A 106     202.149 127.731 148.154  1.00  0.00           H  
ATOM     78  HA2 GLY A 106     200.502 127.265 147.805  1.00  0.00           H  
ATOM     79  N   LYS A 107     201.402 125.505 146.290  1.00 95.80           N  
ATOM     80  CA  LYS A 107     201.798 124.381 145.457  1.00 95.80           C  
ATOM     81  C   LYS A 107     202.444 124.852 144.161  1.00 95.80           C  
ATOM     82  O   LYS A 107     202.398 126.029 143.793  1.00 95.80           O  
ATOM     83  CB  LYS A 107     200.597 123.480 145.155  1.00 95.80           C  
ATOM     84  CG  LYS A 107     200.461 122.298 146.099  1.00 95.80           C  
ATOM     85  CD  LYS A 107     199.613 122.646 147.305  1.00 95.80           C  
ATOM     86  CE  LYS A 107     199.112 121.392 147.991  1.00 95.80           C  
ATOM     87  NZ  LYS A 107     198.281 121.709 149.178  1.00 95.80           N1+
ATOM     88  H   LYS A 107     200.702 126.141 145.936  1.00  0.00           H  
ATOM     89  HA  LYS A 107     202.533 123.793 146.008  1.00  0.00           H  
ATOM     90  HB3 LYS A 107     200.666 123.117 144.129  1.00  0.00           H  
ATOM     91  HB2 LYS A 107     199.683 124.074 145.185  1.00  0.00           H  
ATOM     92  HG3 LYS A 107     201.450 121.982 146.430  1.00  0.00           H  
ATOM     93  HG2 LYS A 107     200.010 121.460 145.568  1.00  0.00           H  
ATOM     94  HD3 LYS A 107     198.763 123.251 146.989  1.00  0.00           H  
ATOM     95  HD2 LYS A 107     200.205 123.232 148.008  1.00  0.00           H  
ATOM     96  HE3 LYS A 107     199.962 120.781 148.296  1.00  0.00           H  
ATOM     97  HE2 LYS A 107     198.527 120.802 147.286  1.00  0.00           H  
ATOM     98  HZ1 LYS A 107     197.966 120.851 149.608  1.00  0.00           H  
ATOM     99  HZ2 LYS A 107     198.829 122.236 149.842  1.00  0.00           H  
ATOM    100  HZ3 LYS A 107     197.481 122.256 148.893  1.00  0.00           H  
ATOM    101  N   TYR A 108     203.052 123.893 143.468  1.00102.22           N  
ATOM    102  CA  TYR A 108     203.765 124.143 142.225  1.00102.22           C  
ATOM    103  C   TYR A 108     203.650 122.901 141.347  1.00102.22           C  
ATOM    104  O   TYR A 108     203.675 121.772 141.847  1.00102.22           O  
ATOM    105  CB  TYR A 108     205.243 124.489 142.488  1.00102.22           C  
ATOM    106  CG  TYR A 108     206.123 123.286 142.776  1.00102.22           C  
ATOM    107  CD1 TYR A 108     206.035 122.606 143.987  1.00102.22           C  
ATOM    108  CD2 TYR A 108     207.022 122.814 141.823  1.00102.22           C  
ATOM    109  CE1 TYR A 108     206.819 121.505 144.241  1.00102.22           C  
ATOM    110  CE2 TYR A 108     207.811 121.709 142.070  1.00102.22           C  
ATOM    111  CZ  TYR A 108     207.702 121.063 143.280  1.00102.22           C  
ATOM    112  OH  TYR A 108     208.482 119.965 143.539  1.00102.22           O  
ATOM    113  H   TYR A 108     203.031 122.939 143.800  1.00  0.00           H  
ATOM    114  HA  TYR A 108     203.294 124.981 141.712  1.00  0.00           H  
ATOM    115  HB3 TYR A 108     205.307 125.191 143.319  1.00  0.00           H  
ATOM    116  HB2 TYR A 108     205.644 125.034 141.633  1.00  0.00           H  
ATOM    117  HD1 TYR A 108     205.343 122.941 144.745  1.00  0.00           H  
ATOM    118  HD2 TYR A 108     207.111 123.314 140.870  1.00  0.00           H  
ATOM    119  HE1 TYR A 108     206.740 120.993 145.189  1.00  0.00           H  
ATOM    120  HE2 TYR A 108     208.504 121.361 141.318  1.00  0.00           H  
ATOM    121  HH  TYR A 108     209.040 119.782 142.780  1.00  0.00           H  
ATOM    122  N   ILE A 109     203.490 123.119 140.041  1.00103.82           N  
ATOM    123  CA  ILE A 109     203.612 122.064 139.032  1.00103.82           C  
ATOM    124  C   ILE A 109     204.318 122.660 137.822  1.00103.82           C  
ATOM    125  O   ILE A 109     203.867 123.668 137.270  1.00103.82           O  
ATOM    126  CB  ILE A 109     202.257 121.458 138.583  1.00103.82           C  
ATOM    127  CG1 ILE A 109     201.444 120.850 139.736  1.00103.82           C  
ATOM    128  CG2 ILE A 109     202.450 120.435 137.452  1.00103.82           C  
ATOM    129  CD1 ILE A 109     201.748 119.391 140.044  1.00103.82           C  
ATOM    130  H   ILE A 109     203.274 124.047 139.707  1.00  0.00           H  
ATOM    131  HA  ILE A 109     204.233 121.265 139.438  1.00  0.00           H  
ATOM    132  HB  ILE A 109     201.664 122.276 138.173  1.00  0.00           H  
ATOM    133 HG13 ILE A 109     200.380 120.960 139.524  1.00  0.00           H  
ATOM    134 HG12 ILE A 109     201.593 121.447 140.636  1.00  0.00           H  
ATOM    135 HG21 ILE A 109     201.482 120.029 137.160  1.00  0.00           H  
ATOM    136 HG22 ILE A 109     202.912 120.924 136.594  1.00  0.00           H  
ATOM    137 HG23 ILE A 109     203.093 119.626 137.799  1.00  0.00           H  
ATOM    138 HD11 ILE A 109     201.123 119.056 140.872  1.00  0.00           H  
ATOM    139 HD12 ILE A 109     201.541 118.782 139.164  1.00  0.00           H  
ATOM    140 HD13 ILE A 109     202.798 119.288 140.317  1.00  0.00           H  
ATOM    141  N   ARG A 110     205.418 122.038 137.405  1.00107.35           N  
ATOM    142  CA  ARG A 110     206.106 122.402 136.173  1.00107.35           C  
ATOM    143  C   ARG A 110     205.311 121.884 134.980  1.00107.35           C  
ATOM    144  O   ARG A 110     204.813 120.754 135.005  1.00107.35           O  
ATOM    145  CB  ARG A 110     207.523 121.821 136.158  1.00107.35           C  
ATOM    146  CG  ARG A 110     208.350 122.178 134.936  1.00107.35           C  
ATOM    147  CD  ARG A 110     208.651 120.965 134.066  1.00107.35           C  
ATOM    148  NE  ARG A 110     209.299 121.362 132.818  1.00107.35           N  
ATOM    149  CZ  ARG A 110     209.248 120.665 131.688  1.00107.35           C  
ATOM    150  NH1 ARG A 110     209.867 121.112 130.602  1.00107.35           N  
ATOM    151  NH2 ARG A 110     208.583 119.518 131.642  1.00107.35           N1+
ATOM    152  H   ARG A 110     205.807 121.281 137.949  1.00  0.00           H  
ATOM    153  HA  ARG A 110     206.169 123.488 136.111  1.00  0.00           H  
ATOM    154  HB3 ARG A 110     207.469 120.736 136.253  1.00  0.00           H  
ATOM    155  HB2 ARG A 110     208.052 122.138 137.057  1.00  0.00           H  
ATOM    156  HG3 ARG A 110     209.286 122.638 135.253  1.00  0.00           H  
ATOM    157  HG2 ARG A 110     207.820 122.925 134.345  1.00  0.00           H  
ATOM    158  HD3 ARG A 110     207.723 120.440 133.842  1.00  0.00           H  
ATOM    159  HD2 ARG A 110     209.301 120.280 134.611  1.00  0.00           H  
ATOM    160  HE  ARG A 110     209.812 122.231 132.853  1.00  0.00           H  
ATOM    161 HH12 ARG A 110     209.827 120.581 129.744  1.00  0.00           H  
ATOM    162 HH11 ARG A 110     210.377 121.983 130.634  1.00  0.00           H  
ATOM    163 HH22 ARG A 110     208.546 118.990 130.782  1.00  0.00           H  
ATOM    164 HH21 ARG A 110     208.114 119.173 132.467  1.00  0.00           H  
ATOM    165  N   LEU A 111     205.184 122.712 133.945  1.00107.31           N  
ATOM    166  CA  LEU A 111     204.516 122.275 132.729  1.00107.31           C  
ATOM    167  C   LEU A 111     205.081 123.010 131.523  1.00107.31           C  
ATOM    168  O   LEU A 111     205.393 124.202 131.593  1.00107.31           O  
ATOM    169  CB  LEU A 111     202.997 122.482 132.828  1.00107.31           C  
ATOM    170  CG  LEU A 111     202.398 123.855 133.182  1.00107.31           C  
ATOM    171  CD1 LEU A 111     202.141 124.782 131.991  1.00107.31           C  
ATOM    172  CD2 LEU A 111     201.115 123.657 133.969  1.00107.31           C  
ATOM    173  H   LEU A 111     205.553 123.651 134.001  1.00  0.00           H  
ATOM    174  HA  LEU A 111     204.707 121.210 132.599  1.00  0.00           H  
ATOM    175  HB3 LEU A 111     202.584 121.733 133.504  1.00  0.00           H  
ATOM    176  HB2 LEU A 111     202.533 122.122 131.910  1.00  0.00           H  
ATOM    177  HG  LEU A 111     203.107 124.359 133.839  1.00  0.00           H  
ATOM    178 HD11 LEU A 111     201.719 125.722 132.346  1.00  0.00           H  
ATOM    179 HD12 LEU A 111     203.080 124.978 131.473  1.00  0.00           H  
ATOM    180 HD13 LEU A 111     201.441 124.307 131.304  1.00  0.00           H  
ATOM    181 HD21 LEU A 111     200.689 124.628 134.221  1.00  0.00           H  
ATOM    182 HD22 LEU A 111     200.402 123.093 133.367  1.00  0.00           H  
ATOM    183 HD23 LEU A 111     201.331 123.107 134.885  1.00  0.00           H  
ATOM    184  N   SER A 112     205.194 122.283 130.412  1.00114.37           N  
ATOM    185  CA  SER A 112     205.325 122.902 129.101  1.00114.37           C  
ATOM    186  C   SER A 112     203.916 123.219 128.601  1.00114.37           C  
ATOM    187  O   SER A 112     202.927 122.960 129.288  1.00114.37           O  
ATOM    188  CB  SER A 112     206.103 121.994 128.152  1.00114.37           C  
ATOM    189  OG  SER A 112     206.542 122.706 127.005  1.00114.37           O  
ATOM    190  H   SER A 112     205.190 121.274 130.466  1.00  0.00           H  
ATOM    191  HA  SER A 112     205.872 123.838 129.212  1.00  0.00           H  
ATOM    192  HB3 SER A 112     205.468 121.164 127.843  1.00  0.00           H  
ATOM    193  HB2 SER A 112     206.965 121.578 128.673  1.00  0.00           H  
ATOM    194  HG  SER A 112     207.027 122.113 126.426  1.00  0.00           H  
ATOM    195  N   CYS A 113     203.791 123.757 127.387  1.00115.67           N  
ATOM    196  CA  CYS A 113     202.498 124.287 126.961  1.00115.67           C  
ATOM    197  C   CYS A 113     201.553 123.189 126.476  1.00115.67           C  
ATOM    198  O   CYS A 113     200.334 123.289 126.655  1.00115.67           O  
ATOM    199  CB  CYS A 113     202.699 125.346 125.879  1.00115.67           C  
ATOM    200  SG  CYS A 113     203.616 126.801 126.439  1.00115.67           S  
ATOM    201  H   CYS A 113     204.588 123.796 126.768  1.00  0.00           H  
ATOM    202  HA  CYS A 113     202.035 124.771 127.821  1.00  0.00           H  
ATOM    203  HB3 CYS A 113     201.728 125.657 125.493  1.00  0.00           H  
ATOM    204  HB2 CYS A 113     203.213 124.900 125.028  1.00  0.00           H  
ATOM    205  HG  CYS A 113     203.740 127.666 125.428  1.00  0.00           H  
ATOM    206  N   ASP A 114     202.087 122.143 125.852  1.00118.22           N  
ATOM    207  CA  ASP A 114     201.268 121.027 125.377  1.00118.22           C  
ATOM    208  C   ASP A 114     201.225 119.978 126.481  1.00118.22           C  
ATOM    209  O   ASP A 114     202.055 119.068 126.537  1.00118.22           O  
ATOM    210  CB  ASP A 114     201.835 120.468 124.079  1.00118.22           C  
ATOM    211  CG  ASP A 114     202.263 121.557 123.115  1.00118.22           C  
ATOM    212  OD1 ASP A 114     201.492 122.523 122.926  1.00118.22           O  
ATOM    213  OD2 ASP A 114     203.369 121.449 122.545  1.00118.22           O1-
ATOM    214  H   ASP A 114     203.084 122.104 125.694  1.00  0.00           H  
ATOM    215  HA  ASP A 114     200.256 121.386 125.193  1.00  0.00           H  
ATOM    216  HB3 ASP A 114     201.088 119.834 123.601  1.00  0.00           H  
ATOM    217  HB2 ASP A 114     202.687 119.827 124.303  1.00  0.00           H  
ATOM    218  N   THR A 115     200.236 120.095 127.370  1.00116.96           N  
ATOM    219  CA  THR A 115     200.317 119.404 128.653  1.00116.96           C  
ATOM    220  C   THR A 115     199.711 118.004 128.640  1.00116.96           C  
ATOM    221  O   THR A 115     200.437 117.013 128.752  1.00116.96           O  
ATOM    222  CB  THR A 115     199.610 120.234 129.723  1.00116.96           C  
ATOM    223  OG1 THR A 115     198.193 120.079 129.578  1.00116.96           O  
ATOM    224  CG2 THR A 115     199.949 121.679 129.550  1.00116.96           C  
ATOM    225  H   THR A 115     199.429 120.663 127.156  1.00  0.00           H  
ATOM    226  HA  THR A 115     201.368 119.318 128.928  1.00  0.00           H  
ATOM    227  HB  THR A 115     199.918 119.899 130.713  1.00  0.00           H  
ATOM    228  HG1 THR A 115     197.744 120.599 130.248  1.00  0.00           H  
ATOM    229 HG21 THR A 115     199.442 122.266 130.316  1.00  0.00           H  
ATOM    230 HG22 THR A 115     201.027 121.814 129.644  1.00  0.00           H  
ATOM    231 HG23 THR A 115     199.626 122.013 128.564  1.00  0.00           H  
ATOM    232  N   ASP A 116     198.397 117.906 128.462  1.00114.58           N  
ATOM    233  CA  ASP A 116     197.671 116.665 128.738  1.00114.58           C  
ATOM    234  C   ASP A 116     196.253 116.786 128.190  1.00114.58           C  
ATOM    235  O   ASP A 116     195.923 117.734 127.466  1.00114.58           O  
ATOM    236  CB  ASP A 116     197.644 116.355 130.237  1.00114.58           C  
ATOM    237  CG  ASP A 116     196.905 117.408 131.046  1.00114.58           C  
ATOM    238  OD1 ASP A 116     196.806 118.568 130.600  1.00114.58           O  
ATOM    239  OD2 ASP A 116     196.425 117.076 132.150  1.00114.58           O1-
ATOM    240  H   ASP A 116     197.872 118.701 128.128  1.00  0.00           H  
ATOM    241  HA  ASP A 116     198.174 115.846 128.223  1.00  0.00           H  
ATOM    242  HB3 ASP A 116     198.665 116.265 130.607  1.00  0.00           H  
ATOM    243  HB2 ASP A 116     197.178 115.383 130.397  1.00  0.00           H  
ATOM    244  N   SER A 117     195.412 115.824 128.568  1.00113.31           N  
ATOM    245  CA  SER A 117     193.995 115.794 128.224  1.00113.31           C  
ATOM    246  C   SER A 117     193.197 115.883 129.523  1.00113.31           C  
ATOM    247  O   SER A 117     192.895 114.872 130.158  1.00113.31           O  
ATOM    248  CB  SER A 117     193.657 114.518 127.437  1.00113.31           C  
ATOM    249  OG  SER A 117     194.164 114.568 126.115  1.00113.31           O  
ATOM    250  H   SER A 117     195.746 115.053 129.129  1.00  0.00           H  
ATOM    251  HA  SER A 117     193.763 116.662 127.607  1.00  0.00           H  
ATOM    252  HB3 SER A 117     192.575 114.387 127.406  1.00  0.00           H  
ATOM    253  HB2 SER A 117     194.074 113.653 127.953  1.00  0.00           H  
ATOM    254  HG  SER A 117     193.936 113.758 125.653  1.00  0.00           H  
ATOM    255  N   GLU A 118     192.941 117.121 129.960  1.00106.47           N  
ATOM    256  CA  GLU A 118     191.964 117.562 130.967  1.00106.47           C  
ATOM    257  C   GLU A 118     192.097 116.962 132.366  1.00106.47           C  
ATOM    258  O   GLU A 118     191.340 117.346 133.262  1.00106.47           O  
ATOM    259  CB  GLU A 118     190.507 117.378 130.477  1.00106.47           C  
ATOM    260  CG  GLU A 118     189.888 115.960 130.339  1.00106.47           C  
ATOM    261  CD  GLU A 118     189.202 115.423 131.591  1.00106.47           C  
ATOM    262  OE1 GLU A 118     188.873 116.203 132.504  1.00106.47           O  
ATOM    263  OE2 GLU A 118     188.971 114.197 131.650  1.00106.47           O1-
ATOM    264  H   GLU A 118     193.456 117.905 129.586  1.00  0.00           H  
ATOM    265  HA  GLU A 118     192.112 118.636 131.083  1.00  0.00           H  
ATOM    266  HB3 GLU A 118     190.382 117.910 129.534  1.00  0.00           H  
ATOM    267  HB2 GLU A 118     189.848 117.992 131.091  1.00  0.00           H  
ATOM    268  HG3 GLU A 118     190.660 115.259 130.023  1.00  0.00           H  
ATOM    269  HG2 GLU A 118     189.180 115.955 129.510  1.00  0.00           H  
ATOM    270  N   THR A 119     193.074 116.087 132.611  1.00105.94           N  
ATOM    271  CA  THR A 119     193.255 115.599 133.974  1.00105.94           C  
ATOM    272  C   THR A 119     194.064 116.567 134.824  1.00105.94           C  
ATOM    273  O   THR A 119     194.256 116.311 136.018  1.00105.94           O  
ATOM    274  CB  THR A 119     193.905 114.214 133.983  1.00105.94           C  
ATOM    275  OG1 THR A 119     193.970 113.728 135.330  1.00105.94           O  
ATOM    276  CG2 THR A 119     195.302 114.267 133.407  1.00105.94           C  
ATOM    277  H   THR A 119     193.672 115.774 131.860  1.00  0.00           H  
ATOM    278  HA  THR A 119     192.268 115.505 134.427  1.00  0.00           H  
ATOM    279  HB  THR A 119     193.299 113.532 133.387  1.00  0.00           H  
ATOM    280  HG1 THR A 119     194.378 112.859 135.338  1.00  0.00           H  
ATOM    281 HG21 THR A 119     195.741 113.270 133.425  1.00  0.00           H  
ATOM    282 HG22 THR A 119     195.258 114.625 132.379  1.00  0.00           H  
ATOM    283 HG23 THR A 119     195.915 114.944 134.001  1.00  0.00           H  
ATOM    284  N   LEU A 120     194.562 117.650 134.218  1.00103.01           N  
ATOM    285  CA  LEU A 120     195.048 118.798 134.975  1.00103.01           C  
ATOM    286  C   LEU A 120     193.962 119.353 135.887  1.00103.01           C  
ATOM    287  O   LEU A 120     194.228 119.708 137.041  1.00103.01           O  
ATOM    288  CB  LEU A 120     195.542 119.873 134.008  1.00103.01           C  
ATOM    289  CG  LEU A 120     195.773 121.285 134.540  1.00103.01           C  
ATOM    290  CD1 LEU A 120     196.933 121.308 135.515  1.00103.01           C  
ATOM    291  CD2 LEU A 120     196.023 122.242 133.390  1.00103.01           C  
ATOM    292  H   LEU A 120     194.609 117.688 133.210  1.00  0.00           H  
ATOM    293  HA  LEU A 120     195.887 118.476 135.592  1.00  0.00           H  
ATOM    294  HB3 LEU A 120     194.867 119.920 133.153  1.00  0.00           H  
ATOM    295  HB2 LEU A 120     196.452 119.523 133.521  1.00  0.00           H  
ATOM    296  HG  LEU A 120     194.874 121.606 135.066  1.00  0.00           H  
ATOM    297 HD11 LEU A 120     197.080 122.324 135.882  1.00  0.00           H  
ATOM    298 HD12 LEU A 120     196.716 120.647 136.354  1.00  0.00           H  
ATOM    299 HD13 LEU A 120     197.838 120.970 135.011  1.00  0.00           H  
ATOM    300 HD21 LEU A 120     196.186 123.246 133.781  1.00  0.00           H  
ATOM    301 HD22 LEU A 120     196.904 121.921 132.835  1.00  0.00           H  
ATOM    302 HD23 LEU A 120     195.158 122.247 132.727  1.00  0.00           H  
ATOM    303  N   TYR A 121     192.730 119.441 135.382  1.00100.75           N  
ATOM    304  CA  TYR A 121     191.602 119.783 136.241  1.00100.75           C  
ATOM    305  C   TYR A 121     191.312 118.663 137.232  1.00100.75           C  
ATOM    306  O   TYR A 121     190.958 118.922 138.389  1.00100.75           O  
ATOM    307  CB  TYR A 121     190.367 120.082 135.391  1.00100.75           C  
ATOM    308  CG  TYR A 121     189.066 120.004 136.156  1.00100.75           C  
ATOM    309  CD1 TYR A 121     188.726 120.977 137.088  1.00100.75           C  
ATOM    310  CD2 TYR A 121     188.184 118.949 135.957  1.00100.75           C  
ATOM    311  CE1 TYR A 121     187.543 120.904 137.796  1.00100.75           C  
ATOM    312  CE2 TYR A 121     186.999 118.869 136.660  1.00100.75           C  
ATOM    313  CZ  TYR A 121     186.684 119.850 137.576  1.00100.75           C  
ATOM    314  OH  TYR A 121     185.503 119.773 138.275  1.00100.75           O  
ATOM    315  H   TYR A 121     192.574 119.270 134.399  1.00  0.00           H  
ATOM    316  HA  TYR A 121     191.858 120.681 136.803  1.00  0.00           H  
ATOM    317  HB3 TYR A 121     190.333 119.392 134.548  1.00  0.00           H  
ATOM    318  HB2 TYR A 121     190.466 121.072 134.946  1.00  0.00           H  
ATOM    319  HD1 TYR A 121     189.392 121.808 137.268  1.00  0.00           H  
ATOM    320  HD2 TYR A 121     188.421 118.174 135.243  1.00  0.00           H  
ATOM    321  HE1 TYR A 121     187.297 121.670 138.516  1.00  0.00           H  
ATOM    322  HE2 TYR A 121     186.326 118.042 136.491  1.00  0.00           H  
ATOM    323  HH  TYR A 121     185.023 118.986 138.007  1.00  0.00           H  
ATOM    324  N   ASP A 122     191.461 117.408 136.800  1.00105.70           N  
ATOM    325  CA  ASP A 122     191.236 116.292 137.711  1.00105.70           C  
ATOM    326  C   ASP A 122     192.384 116.137 138.698  1.00105.70           C  
ATOM    327  O   ASP A 122     192.220 115.497 139.742  1.00105.70           O  
ATOM    328  CB  ASP A 122     191.011 115.000 136.926  1.00105.70           C  
ATOM    329  CG  ASP A 122     189.651 114.959 136.250  1.00105.70           C  
ATOM    330  OD1 ASP A 122     188.695 115.551 136.797  1.00105.70           O  
ATOM    331  OD2 ASP A 122     189.536 114.340 135.172  1.00105.70           O1-
ATOM    332  H   ASP A 122     191.730 117.232 135.842  1.00  0.00           H  
ATOM    333  HA  ASP A 122     190.330 116.501 138.280  1.00  0.00           H  
ATOM    334  HB3 ASP A 122     191.108 114.147 137.597  1.00  0.00           H  
ATOM    335  HB2 ASP A 122     191.793 114.892 136.174  1.00  0.00           H  
ATOM    336  N   LEU A 123     193.548 116.707 138.386  1.00102.55           N  
ATOM    337  CA  LEU A 123     194.574 116.891 139.404  1.00102.55           C  
ATOM    338  C   LEU A 123     194.091 117.852 140.482  1.00102.55           C  
ATOM    339  O   LEU A 123     194.280 117.610 141.680  1.00102.55           O  
ATOM    340  CB  LEU A 123     195.858 117.407 138.756  1.00102.55           C  
ATOM    341  CG  LEU A 123     196.931 117.989 139.673  1.00102.55           C  
ATOM    342  CD1 LEU A 123     197.533 116.915 140.565  1.00102.55           C  
ATOM    343  CD2 LEU A 123     197.997 118.669 138.842  1.00102.55           C  
ATOM    344  H   LEU A 123     193.722 117.014 137.440  1.00  0.00           H  
ATOM    345  HA  LEU A 123     194.782 115.926 139.866  1.00  0.00           H  
ATOM    346  HB3 LEU A 123     195.603 118.142 137.993  1.00  0.00           H  
ATOM    347  HB2 LEU A 123     196.297 116.614 138.151  1.00  0.00           H  
ATOM    348  HG  LEU A 123     196.464 118.740 140.310  1.00  0.00           H  
ATOM    349 HD11 LEU A 123     198.294 117.359 141.207  1.00  0.00           H  
ATOM    350 HD12 LEU A 123     196.750 116.474 141.182  1.00  0.00           H  
ATOM    351 HD13 LEU A 123     197.987 116.141 139.947  1.00  0.00           H  
ATOM    352 HD21 LEU A 123     198.761 119.083 139.499  1.00  0.00           H  
ATOM    353 HD22 LEU A 123     198.452 117.942 138.169  1.00  0.00           H  
ATOM    354 HD23 LEU A 123     197.546 119.472 138.258  1.00  0.00           H  
ATOM    355  N   MET A 124     193.436 118.938 140.068  1.00 99.77           N  
ATOM    356  CA  MET A 124     192.985 119.980 140.980  1.00 99.77           C  
ATOM    357  C   MET A 124     191.805 119.567 141.848  1.00 99.77           C  
ATOM    358  O   MET A 124     191.494 120.282 142.806  1.00 99.77           O  
ATOM    359  CB  MET A 124     192.591 121.230 140.199  1.00 99.77           C  
ATOM    360  CG  MET A 124     193.739 121.995 139.592  1.00 99.77           C  
ATOM    361  SD  MET A 124     193.105 123.445 138.741  1.00 99.77           S  
ATOM    362  CE  MET A 124     194.623 124.211 138.208  1.00 99.77           C  
ATOM    363  H   MET A 124     193.234 119.062 139.086  1.00  0.00           H  
ATOM    364  HA  MET A 124     193.815 120.238 141.637  1.00  0.00           H  
ATOM    365  HB3 MET A 124     192.018 121.894 140.846  1.00  0.00           H  
ATOM    366  HB2 MET A 124     191.885 120.957 139.415  1.00  0.00           H  
ATOM    367  HG3 MET A 124     194.264 121.358 138.881  1.00  0.00           H  
ATOM    368  HG2 MET A 124     194.424 122.307 140.380  1.00  0.00           H  
ATOM    369  HE1 MET A 124     194.396 125.127 137.663  1.00  0.00           H  
ATOM    370  HE2 MET A 124     195.236 124.449 139.078  1.00  0.00           H  
ATOM    371  HE3 MET A 124     195.167 123.526 137.557  1.00  0.00           H  
ATOM    372  N   THR A 125     191.121 118.469 141.539  1.00103.14           N  
ATOM    373  CA  THR A 125     189.916 118.129 142.280  1.00103.14           C  
ATOM    374  C   THR A 125     189.942 116.759 142.938  1.00103.14           C  
ATOM    375  O   THR A 125     189.105 116.497 143.803  1.00103.14           O  
ATOM    376  CB  THR A 125     188.684 118.225 141.371  1.00103.14           C  
ATOM    377  OG1 THR A 125     187.499 118.039 142.155  1.00103.14           O  
ATOM    378  CG2 THR A 125     188.731 117.177 140.284  1.00103.14           C  
ATOM    379  H   THR A 125     191.438 117.871 140.790  1.00  0.00           H  
ATOM    380  HA  THR A 125     189.798 118.870 143.071  1.00  0.00           H  
ATOM    381  HB  THR A 125     188.656 119.213 140.912  1.00  0.00           H  
ATOM    382  HG1 THR A 125     186.727 118.099 141.588  1.00  0.00           H  
ATOM    383 HG21 THR A 125     187.846 117.267 139.654  1.00  0.00           H  
ATOM    384 HG22 THR A 125     189.625 117.322 139.677  1.00  0.00           H  
ATOM    385 HG23 THR A 125     188.756 116.185 140.736  1.00  0.00           H  
ATOM    386  N   GLN A 126     190.873 115.880 142.569  1.00106.13           N  
ATOM    387  CA  GLN A 126     190.910 114.549 143.167  1.00106.13           C  
ATOM    388  C   GLN A 126     191.995 114.443 144.235  1.00106.13           C  
ATOM    389  O   GLN A 126     191.730 114.002 145.358  1.00106.13           O  
ATOM    390  CB  GLN A 126     191.102 113.489 142.079  1.00106.13           C  
ATOM    391  CG  GLN A 126     189.944 113.413 141.099  1.00106.13           C  
ATOM    392  CD  GLN A 126     190.075 112.258 140.131  1.00106.13           C  
ATOM    393  OE1 GLN A 126     191.064 111.525 140.153  1.00106.13           O  
ATOM    394  NE2 GLN A 126     189.078 112.089 139.272  1.00106.13           N  
ATOM    395  H   GLN A 126     191.558 116.133 141.872  1.00  0.00           H  
ATOM    396  HA  GLN A 126     189.948 114.369 143.646  1.00  0.00           H  
ATOM    397  HB3 GLN A 126     191.246 112.514 142.545  1.00  0.00           H  
ATOM    398  HB2 GLN A 126     192.024 113.692 141.534  1.00  0.00           H  
ATOM    399  HG3 GLN A 126     189.879 114.347 140.541  1.00  0.00           H  
ATOM    400  HG2 GLN A 126     189.008 113.319 141.650  1.00  0.00           H  
ATOM    401 HE22 GLN A 126     189.111 111.334 138.602  1.00  0.00           H  
ATOM    402 HE21 GLN A 126     188.286 112.715 139.288  1.00  0.00           H  
ATOM    403  N   HIS A 127     193.220 114.839 143.899  1.00105.16           N  
ATOM    404  CA  HIS A 127     194.295 114.903 144.879  1.00105.16           C  
ATOM    405  C   HIS A 127     194.323 116.226 145.629  1.00105.16           C  
ATOM    406  O   HIS A 127     195.142 116.386 146.539  1.00105.16           O  
ATOM    407  CB  HIS A 127     195.644 114.674 144.194  1.00105.16           C  
ATOM    408  CG  HIS A 127     195.698 113.428 143.367  1.00105.16           C  
ATOM    409  ND1 HIS A 127     196.430 113.339 142.203  1.00105.16           N  
ATOM    410  CD2 HIS A 127     195.112 112.219 143.536  1.00105.16           C  
ATOM    411  CE1 HIS A 127     196.292 112.130 141.689  1.00105.16           C  
ATOM    412  NE2 HIS A 127     195.497 111.431 142.479  1.00105.16           N  
ATOM    413  H   HIS A 127     193.421 115.104 142.945  1.00  0.00           H  
ATOM    414  HA  HIS A 127     194.142 114.104 145.604  1.00  0.00           H  
ATOM    415  HB3 HIS A 127     196.431 114.642 144.947  1.00  0.00           H  
ATOM    416  HB2 HIS A 127     195.882 115.534 143.568  1.00  0.00           H  
ATOM    417  HD1 HIS A 127     196.959 114.135 141.877  1.00  0.00           H  
ATOM    418  HD2 HIS A 127     194.479 112.041 144.393  1.00  0.00           H  
ATOM    419  HE1 HIS A 127     196.796 111.874 140.769  1.00  0.00           H  
ATOM    420  N   TRP A 128     193.416 117.140 145.305  1.00 97.85           N  
ATOM    421  CA  TRP A 128     193.514 118.547 145.677  1.00 97.85           C  
ATOM    422  C   TRP A 128     192.121 119.020 146.087  1.00 97.85           C  
ATOM    423  O   TRP A 128     191.255 118.226 146.469  1.00 97.85           O  
ATOM    424  CB  TRP A 128     194.115 119.375 144.529  1.00 97.85           C  
ATOM    425  CG  TRP A 128     195.614 119.489 144.539  1.00 97.85           C  
ATOM    426  CD1 TRP A 128     196.474 118.897 145.407  1.00 97.85           C  
ATOM    427  CD2 TRP A 128     196.423 120.248 143.630  1.00 97.85           C  
ATOM    428  NE1 TRP A 128     197.769 119.232 145.099  1.00 97.85           N  
ATOM    429  CE2 TRP A 128     197.764 120.064 144.012  1.00 97.85           C  
ATOM    430  CE3 TRP A 128     196.143 121.065 142.533  1.00 97.85           C  
ATOM    431  CZ2 TRP A 128     198.823 120.665 143.335  1.00 97.85           C  
ATOM    432  CZ3 TRP A 128     197.198 121.663 141.863  1.00 97.85           C  
ATOM    433  CH2 TRP A 128     198.519 121.460 142.268  1.00 97.85           C  
ATOM    434  H   TRP A 128     192.601 116.875 144.771  1.00  0.00           H  
ATOM    435  HA  TRP A 128     194.173 118.629 146.541  1.00  0.00           H  
ATOM    436  HB3 TRP A 128     193.678 120.373 144.537  1.00  0.00           H  
ATOM    437  HB2 TRP A 128     193.792 118.957 143.576  1.00  0.00           H  
ATOM    438  HD1 TRP A 128     196.095 118.267 146.198  1.00  0.00           H  
ATOM    439  HE1 TRP A 128     198.531 118.866 145.653  1.00  0.00           H  
ATOM    440  HE3 TRP A 128     195.120 121.220 142.222  1.00  0.00           H  
ATOM    441  HZ2 TRP A 128     199.839 120.494 143.660  1.00  0.00           H  
ATOM    442  HZ3 TRP A 128     197.006 122.299 141.012  1.00  0.00           H  
ATOM    443  HH2 TRP A 128     199.309 121.949 141.716  1.00  0.00           H  
ATOM    444  N   HIS A 129     191.914 120.331 146.022  1.00 94.93           N  
ATOM    445  CA  HIS A 129     190.783 121.031 146.625  1.00 94.93           C  
ATOM    446  C   HIS A 129     189.457 120.739 145.914  1.00 94.93           C  
ATOM    447  O   HIS A 129     189.355 119.909 145.009  1.00 94.93           O  
ATOM    448  CB  HIS A 129     191.065 122.525 146.604  1.00 94.93           C  
ATOM    449  CG  HIS A 129     191.578 123.003 145.284  1.00 94.93           C  
ATOM    450  ND1 HIS A 129     192.894 123.355 145.081  1.00 94.93           N  
ATOM    451  CD2 HIS A 129     190.961 123.150 144.089  1.00 94.93           C  
ATOM    452  CE1 HIS A 129     193.062 123.718 143.823  1.00 94.93           C  
ATOM    453  NE2 HIS A 129     191.905 123.602 143.199  1.00 94.93           N  
ATOM    454  H   HIS A 129     192.567 120.921 145.527  1.00  0.00           H  
ATOM    455  HA  HIS A 129     190.694 120.712 147.663  1.00  0.00           H  
ATOM    456  HB3 HIS A 129     191.788 122.768 147.383  1.00  0.00           H  
ATOM    457  HB2 HIS A 129     190.155 123.069 146.857  1.00  0.00           H  
ATOM    458  HD1 HIS A 129     193.553 123.308 145.845  1.00  0.00           H  
ATOM    459  HD2 HIS A 129     189.911 122.918 143.991  1.00  0.00           H  
ATOM    460  HE1 HIS A 129     194.034 124.038 143.479  1.00  0.00           H  
ATOM    461  N   LEU A 130     188.420 121.462 146.336  1.00 90.10           N  
ATOM    462  CA  LEU A 130     187.036 121.286 145.923  1.00 90.10           C  
ATOM    463  C   LEU A 130     186.803 121.922 144.548  1.00 90.10           C  
ATOM    464  O   LEU A 130     187.612 122.708 144.051  1.00 90.10           O  
ATOM    465  CB  LEU A 130     186.117 121.891 146.993  1.00 90.10           C  
ATOM    466  CG  LEU A 130     184.584 121.852 147.023  1.00 90.10           C  
ATOM    467  CD1 LEU A 130     184.069 120.447 146.756  1.00 90.10           C  
ATOM    468  CD2 LEU A 130     184.052 122.377 148.346  1.00 90.10           C  
ATOM    469  H   LEU A 130     188.562 122.208 147.002  1.00  0.00           H  
ATOM    470  HA  LEU A 130     186.829 120.218 145.851  1.00  0.00           H  
ATOM    471  HB3 LEU A 130     186.432 122.920 147.166  1.00  0.00           H  
ATOM    472  HB2 LEU A 130     186.482 121.575 147.970  1.00  0.00           H  
ATOM    473  HG  LEU A 130     184.215 122.502 146.230  1.00  0.00           H  
ATOM    474 HD11 LEU A 130     182.979 120.448 146.783  1.00  0.00           H  
ATOM    475 HD12 LEU A 130     184.407 120.116 145.774  1.00  0.00           H  
ATOM    476 HD13 LEU A 130     184.450 119.769 147.519  1.00  0.00           H  
ATOM    477 HD21 LEU A 130     182.963 122.339 148.341  1.00  0.00           H  
ATOM    478 HD22 LEU A 130     184.433 121.762 149.161  1.00  0.00           H  
ATOM    479 HD23 LEU A 130     184.378 123.408 148.486  1.00  0.00           H  
ATOM    480  N   LYS A 131     185.676 121.568 143.929  1.00 88.71           N  
ATOM    481  CA  LYS A 131     185.276 122.101 142.632  1.00 88.71           C  
ATOM    482  C   LYS A 131     184.673 123.500 142.788  1.00 88.71           C  
ATOM    483  O   LYS A 131     184.728 124.120 143.854  1.00 88.71           O  
ATOM    484  CB  LYS A 131     184.296 121.143 141.961  1.00 88.71           C  
ATOM    485  CG  LYS A 131     182.981 120.993 142.710  1.00 88.71           C  
ATOM    486  CD  LYS A 131     182.056 120.002 142.030  1.00 88.71           C  
ATOM    487  CE  LYS A 131     182.506 118.573 142.268  1.00 88.71           C  
ATOM    488  NZ  LYS A 131     182.388 118.199 143.704  1.00 88.71           N1+
ATOM    489  H   LYS A 131     185.052 120.900 144.359  1.00  0.00           H  
ATOM    490  HA  LYS A 131     186.164 122.178 142.004  1.00  0.00           H  
ATOM    491  HB3 LYS A 131     184.764 120.165 141.852  1.00  0.00           H  
ATOM    492  HB2 LYS A 131     184.097 121.483 140.945  1.00  0.00           H  
ATOM    493  HG3 LYS A 131     182.488 121.963 142.775  1.00  0.00           H  
ATOM    494  HG2 LYS A 131     183.180 120.663 143.730  1.00  0.00           H  
ATOM    495  HD3 LYS A 131     182.035 120.202 140.959  1.00  0.00           H  
ATOM    496  HD2 LYS A 131     181.043 120.131 142.410  1.00  0.00           H  
ATOM    497  HE3 LYS A 131     183.542 118.461 141.948  1.00  0.00           H  
ATOM    498  HE2 LYS A 131     181.899 117.897 141.666  1.00  0.00           H  
ATOM    499  HZ1 LYS A 131     182.694 117.245 143.830  1.00  0.00           H  
ATOM    500  HZ2 LYS A 131     182.965 118.813 144.261  1.00  0.00           H  
ATOM    501  HZ3 LYS A 131     181.425 118.285 143.997  1.00  0.00           H  
ATOM    502  N   THR A 132     184.080 124.008 141.704  1.00 76.96           N  
ATOM    503  CA  THR A 132     183.748 125.424 141.592  1.00 76.96           C  
ATOM    504  C   THR A 132     182.299 125.701 141.212  1.00 76.96           C  
ATOM    505  O   THR A 132     181.805 125.161 140.208  1.00 76.96           O  
ATOM    506  CB  THR A 132     184.655 126.078 140.562  1.00 76.96           C  
ATOM    507  OG1 THR A 132     184.729 125.252 139.397  1.00 76.96           O  
ATOM    508  CG2 THR A 132     185.992 126.289 141.126  1.00 76.96           C  
ATOM    509  H   THR A 132     183.847 123.406 140.927  1.00  0.00           H  
ATOM    510  HA  THR A 132     183.940 125.893 142.557  1.00  0.00           H  
ATOM    511  HB  THR A 132     184.233 127.044 140.283  1.00  0.00           H  
ATOM    512  HG1 THR A 132     185.302 125.665 138.747  1.00  0.00           H  
ATOM    513 HG21 THR A 132     186.632 126.758 140.379  1.00  0.00           H  
ATOM    514 HG22 THR A 132     185.920 126.936 142.000  1.00  0.00           H  
ATOM    515 HG23 THR A 132     186.419 125.330 141.419  1.00  0.00           H  
ATOM    516  N   PRO A 133     181.587 126.530 141.983  1.00 72.99           N  
ATOM    517  CA  PRO A 133     180.363 127.149 141.459  1.00 72.99           C  
ATOM    518  C   PRO A 133     180.611 128.417 140.657  1.00 72.99           C  
ATOM    519  O   PRO A 133     179.649 128.975 140.115  1.00 72.99           O  
ATOM    520  CB  PRO A 133     179.554 127.453 142.728  1.00 72.99           C  
ATOM    521  CG  PRO A 133     180.146 126.557 143.778  1.00 72.99           C  
ATOM    522  CD  PRO A 133     181.600 126.534 143.450  1.00 72.99           C  
ATOM    523  HA  PRO A 133     179.823 126.428 140.845  1.00  0.00           H  
ATOM    524  HB3 PRO A 133     178.511 127.179 142.566  1.00  0.00           H  
ATOM    525  HB2 PRO A 133     179.707 128.494 143.013  1.00  0.00           H  
ATOM    526  HG3 PRO A 133     179.736 125.553 143.668  1.00  0.00           H  
ATOM    527  HG2 PRO A 133     180.005 127.010 144.759  1.00  0.00           H  
ATOM    528  HD2 PRO A 133     182.062 127.456 143.802  1.00  0.00           H  
ATOM    529  HD3 PRO A 133     182.034 125.600 143.807  1.00  0.00           H  
ATOM    530  N   ASN A 134     181.852 128.895 140.577  1.00 69.41           N  
ATOM    531  CA  ASN A 134     182.197 130.092 139.818  1.00 69.41           C  
ATOM    532  C   ASN A 134     183.685 130.034 139.518  1.00 69.41           C  
ATOM    533  O   ASN A 134     184.428 129.306 140.171  1.00 69.41           O  
ATOM    534  CB  ASN A 134     181.846 131.375 140.587  1.00 69.41           C  
ATOM    535  CG  ASN A 134     181.855 132.612 139.709  1.00 69.41           C  
ATOM    536  OD1 ASN A 134     181.511 132.554 138.531  1.00 69.41           O  
ATOM    537  ND2 ASN A 134     182.260 133.737 140.280  1.00 69.41           N  
ATOM    538  H   ASN A 134     182.606 128.424 141.056  1.00  0.00           H  
ATOM    539  HA  ASN A 134     181.647 130.083 138.877  1.00  0.00           H  
ATOM    540  HB3 ASN A 134     182.550 131.509 141.408  1.00  0.00           H  
ATOM    541  HB2 ASN A 134     180.864 131.264 141.047  1.00  0.00           H  
ATOM    542 HD22 ASN A 134     182.287 134.593 139.745  1.00  0.00           H  
ATOM    543 HD21 ASN A 134     182.541 133.738 141.250  1.00  0.00           H  
ATOM    544  N   LEU A 135     184.123 130.797 138.513  1.00 69.06           N  
ATOM    545  CA  LEU A 135     185.546 130.838 138.179  1.00 69.06           C  
ATOM    546  C   LEU A 135     185.827 132.162 137.469  1.00 69.06           C  
ATOM    547  O   LEU A 135     185.547 132.293 136.277  1.00 69.06           O  
ATOM    548  CB  LEU A 135     185.932 129.645 137.322  1.00 69.06           C  
ATOM    549  CG  LEU A 135     187.400 129.304 137.082  1.00 69.06           C  
ATOM    550  CD1 LEU A 135     187.529 127.806 136.950  1.00 69.06           C  
ATOM    551  CD2 LEU A 135     187.943 129.958 135.834  1.00 69.06           C  
ATOM    552  H   LEU A 135     183.470 131.351 137.978  1.00  0.00           H  
ATOM    553  HA  LEU A 135     186.123 130.807 139.103  1.00  0.00           H  
ATOM    554  HB3 LEU A 135     185.426 129.723 136.360  1.00  0.00           H  
ATOM    555  HB2 LEU A 135     185.421 128.759 137.699  1.00  0.00           H  
ATOM    556  HG  LEU A 135     187.986 129.636 137.939  1.00  0.00           H  
ATOM    557 HD11 LEU A 135     188.573 127.544 136.778  1.00  0.00           H  
ATOM    558 HD12 LEU A 135     187.182 127.329 137.866  1.00  0.00           H  
ATOM    559 HD13 LEU A 135     186.925 127.461 136.110  1.00  0.00           H  
ATOM    560 HD21 LEU A 135     188.991 129.685 135.707  1.00  0.00           H  
ATOM    561 HD22 LEU A 135     187.372 129.621 134.969  1.00  0.00           H  
ATOM    562 HD23 LEU A 135     187.859 131.041 135.925  1.00  0.00           H  
ATOM    563  N   VAL A 136     186.393 133.102 138.191  1.00 69.65           N  
ATOM    564  CA  VAL A 136     186.805 134.387 137.642  1.00 69.65           C  
ATOM    565  C   VAL A 136     188.227 134.234 137.129  1.00 69.65           C  
ATOM    566  O   VAL A 136     189.019 133.489 137.704  1.00 69.65           O  
ATOM    567  CB  VAL A 136     186.707 135.482 138.724  1.00 69.65           C  
ATOM    568  CG1 VAL A 136     187.033 136.856 138.171  1.00 69.65           C  
ATOM    569  CG2 VAL A 136     185.344 135.461 139.381  1.00 69.65           C  
ATOM    570  H   VAL A 136     186.561 132.950 139.175  1.00  0.00           H  
ATOM    571  HA  VAL A 136     186.151 134.647 136.810  1.00  0.00           H  
ATOM    572  HB  VAL A 136     187.446 135.253 139.492  1.00  0.00           H  
ATOM    573 HG11 VAL A 136     186.952 137.597 138.966  1.00  0.00           H  
ATOM    574 HG12 VAL A 136     188.049 136.858 137.776  1.00  0.00           H  
ATOM    575 HG13 VAL A 136     186.333 137.102 137.373  1.00  0.00           H  
ATOM    576 HG21 VAL A 136     185.294 136.241 140.141  1.00  0.00           H  
ATOM    577 HG22 VAL A 136     184.575 135.638 138.629  1.00  0.00           H  
ATOM    578 HG23 VAL A 136     185.179 134.489 139.847  1.00  0.00           H  
ATOM    579  N   ILE A 137     188.565 134.894 136.021  1.00 76.49           N  
ATOM    580  CA  ILE A 137     189.951 134.985 135.562  1.00 76.49           C  
ATOM    581  C   ILE A 137     190.311 136.466 135.498  1.00 76.49           C  
ATOM    582  O   ILE A 137     189.448 137.313 135.233  1.00 76.49           O  
ATOM    583  CB  ILE A 137     190.188 134.285 134.212  1.00 76.49           C  
ATOM    584  CG1 ILE A 137     189.557 135.038 133.050  1.00 76.49           C  
ATOM    585  CG2 ILE A 137     189.538 132.929 134.225  1.00 76.49           C  
ATOM    586  CD1 ILE A 137     190.122 134.730 131.695  1.00 76.49           C  
ATOM    587  H   ILE A 137     187.854 135.352 135.469  1.00  0.00           H  
ATOM    588  HA  ILE A 137     190.589 134.511 136.308  1.00  0.00           H  
ATOM    589  HB  ILE A 137     191.259 134.176 134.039  1.00  0.00           H  
ATOM    590 HG13 ILE A 137     189.628 136.110 133.235  1.00  0.00           H  
ATOM    591 HG12 ILE A 137     188.483 134.854 133.042  1.00  0.00           H  
ATOM    592 HG21 ILE A 137     189.707 132.435 133.268  1.00  0.00           H  
ATOM    593 HG22 ILE A 137     189.968 132.327 135.025  1.00  0.00           H  
ATOM    594 HG23 ILE A 137     188.467 133.041 134.391  1.00  0.00           H  
ATOM    595 HD11 ILE A 137     189.601 135.320 130.941  1.00  0.00           H  
ATOM    596 HD12 ILE A 137     191.184 134.976 131.679  1.00  0.00           H  
ATOM    597 HD13 ILE A 137     189.992 133.669 131.479  1.00  0.00           H  
ATOM    598  N   SER A 138     191.555 136.790 135.823  1.00 79.99           N  
ATOM    599  CA  SER A 138     192.008 138.170 135.784  1.00 79.99           C  
ATOM    600  C   SER A 138     193.119 138.338 134.760  1.00 79.99           C  
ATOM    601  O   SER A 138     194.014 137.497 134.640  1.00 79.99           O  
ATOM    602  CB  SER A 138     192.495 138.625 137.156  1.00 79.99           C  
ATOM    603  OG  SER A 138     191.429 138.641 138.085  1.00 79.99           O  
ATOM    604  H   SER A 138     192.207 136.072 136.104  1.00  0.00           H  
ATOM    605  HA  SER A 138     191.169 138.800 135.489  1.00  0.00           H  
ATOM    606  HB3 SER A 138     192.922 139.625 137.076  1.00  0.00           H  
ATOM    607  HB2 SER A 138     193.273 137.948 137.508  1.00  0.00           H  
ATOM    608  HG  SER A 138     191.754 138.929 138.941  1.00  0.00           H  
ATOM    609  N   VAL A 139     193.051 139.437 134.012  1.00 86.59           N  
ATOM    610  CA  VAL A 139     194.015 139.718 132.955  1.00 86.59           C  
ATOM    611  C   VAL A 139     194.556 141.134 133.137  1.00 86.59           C  
ATOM    612  O   VAL A 139     193.804 142.111 133.057  1.00 86.59           O  
ATOM    613  CB  VAL A 139     193.424 139.515 131.546  1.00 86.59           C  
ATOM    614  CG1 VAL A 139     193.381 138.041 131.213  1.00 86.59           C  
ATOM    615  CG2 VAL A 139     192.001 140.030 131.458  1.00 86.59           C  
ATOM    616  H   VAL A 139     192.314 140.109 134.168  1.00  0.00           H  
ATOM    617  HA  VAL A 139     194.848 139.025 133.070  1.00  0.00           H  
ATOM    618  HB  VAL A 139     194.043 140.034 130.815  1.00  0.00           H  
ATOM    619 HG11 VAL A 139     192.962 137.905 130.216  1.00  0.00           H  
ATOM    620 HG12 VAL A 139     194.391 137.632 131.241  1.00  0.00           H  
ATOM    621 HG13 VAL A 139     192.759 137.521 131.942  1.00  0.00           H  
ATOM    622 HG21 VAL A 139     191.618 139.870 130.450  1.00  0.00           H  
ATOM    623 HG22 VAL A 139     191.376 139.496 132.173  1.00  0.00           H  
ATOM    624 HG23 VAL A 139     191.985 141.096 131.687  1.00  0.00           H  
ATOM    625  N   THR A 140     195.846 141.240 133.441  1.00 95.70           N  
ATOM    626  CA  THR A 140     196.531 142.525 133.441  1.00 95.70           C  
ATOM    627  C   THR A 140     197.916 142.468 132.819  1.00 95.70           C  
ATOM    628  O   THR A 140     198.509 143.528 132.592  1.00 95.70           O  
ATOM    629  CB  THR A 140     196.647 143.085 134.870  1.00 95.70           C  
ATOM    630  OG1 THR A 140     197.149 144.425 134.821  1.00 95.70           O  
ATOM    631  CG2 THR A 140     197.586 142.238 135.708  1.00 95.70           C  
ATOM    632  H   THR A 140     196.378 140.415 133.680  1.00  0.00           H  
ATOM    633  HA  THR A 140     195.931 143.223 132.857  1.00  0.00           H  
ATOM    634  HB  THR A 140     195.660 143.090 135.333  1.00  0.00           H  
ATOM    635  HG1 THR A 140     197.221 144.773 135.713  1.00  0.00           H  
ATOM    636 HG21 THR A 140     197.652 142.654 136.713  1.00  0.00           H  
ATOM    637 HG22 THR A 140     197.206 141.218 135.761  1.00  0.00           H  
ATOM    638 HG23 THR A 140     198.576 142.233 135.252  1.00  0.00           H  
ATOM    639  N   GLY A 141     198.456 141.284 132.545  1.00 98.86           N  
ATOM    640  CA  GLY A 141     199.804 141.155 132.033  1.00 98.86           C  
ATOM    641  C   GLY A 141     200.855 141.408 133.094  1.00 98.86           C  
ATOM    642  O   GLY A 141     200.527 141.715 134.243  1.00 98.86           O  
ATOM    643  H   GLY A 141     197.923 140.439 132.693  1.00  0.00           H  
ATOM    644  HA3 GLY A 141     199.947 141.853 131.208  1.00  0.00           H  
ATOM    645  HA2 GLY A 141     199.940 140.156 131.619  1.00  0.00           H  
ATOM    646  N   GLY A 142     202.130 141.305 132.725  1.00104.17           N  
ATOM    647  CA  GLY A 142     203.204 141.551 133.669  1.00104.17           C  
ATOM    648  C   GLY A 142     203.550 143.017 133.849  1.00104.17           C  
ATOM    649  O   GLY A 142     204.730 143.384 133.870  1.00104.17           O  
ATOM    650  H   GLY A 142     202.362 141.052 131.775  1.00  0.00           H  
ATOM    651  HA3 GLY A 142     204.094 141.006 133.354  1.00  0.00           H  
ATOM    652  HA2 GLY A 142     202.941 141.121 134.635  1.00  0.00           H  
ATOM    653  N   ALA A 143     202.532 143.866 133.980  1.00 99.61           N  
ATOM    654  CA  ALA A 143     202.740 145.294 134.170  1.00 99.61           C  
ATOM    655  C   ALA A 143     203.240 145.536 135.585  1.00 99.61           C  
ATOM    656  O   ALA A 143     202.519 145.296 136.558  1.00 99.61           O  
ATOM    657  CB  ALA A 143     201.448 146.063 133.905  1.00 99.61           C  
ATOM    658  H   ALA A 143     201.582 143.524 133.949  1.00  0.00           H  
ATOM    659  HA  ALA A 143     203.500 145.634 133.467  1.00  0.00           H  
ATOM    660  HB1 ALA A 143     201.622 147.129 134.052  1.00  0.00           H  
ATOM    661  HB2 ALA A 143     201.123 145.886 132.880  1.00  0.00           H  
ATOM    662  HB3 ALA A 143     200.675 145.724 134.594  1.00  0.00           H  
ATOM    663  N   LYS A 144     204.486 145.998 135.701  1.00102.34           N  
ATOM    664  CA  LYS A 144     205.054 146.314 137.005  1.00102.34           C  
ATOM    665  C   LYS A 144     204.424 147.555 137.614  1.00102.34           C  
ATOM    666  O   LYS A 144     204.528 147.761 138.828  1.00102.34           O  
ATOM    667  CB  LYS A 144     206.566 146.500 136.881  1.00102.34           C  
ATOM    668  CG  LYS A 144     207.230 145.485 135.967  1.00102.34           C  
ATOM    669  CD  LYS A 144     208.723 145.392 136.225  1.00102.34           C  
ATOM    670  CE  LYS A 144     209.354 144.296 135.381  1.00102.34           C  
ATOM    671  NZ  LYS A 144     210.799 144.114 135.680  1.00102.34           N1+
ATOM    672  H   LYS A 144     205.053 146.134 134.876  1.00  0.00           H  
ATOM    673  HA  LYS A 144     204.867 145.473 137.672  1.00  0.00           H  
ATOM    674  HB3 LYS A 144     207.019 146.446 137.871  1.00  0.00           H  
ATOM    675  HB2 LYS A 144     206.778 147.506 136.519  1.00  0.00           H  
ATOM    676  HG3 LYS A 144     207.058 145.766 134.928  1.00  0.00           H  
ATOM    677  HG2 LYS A 144     206.774 144.507 136.119  1.00  0.00           H  
ATOM    678  HD3 LYS A 144     208.897 145.183 137.281  1.00  0.00           H  
ATOM    679  HD2 LYS A 144     209.192 146.347 135.989  1.00  0.00           H  
ATOM    680  HE3 LYS A 144     209.230 144.535 134.325  1.00  0.00           H  
ATOM    681  HE2 LYS A 144     208.827 143.357 135.553  1.00  0.00           H  
ATOM    682  HZ1 LYS A 144     211.174 143.379 135.098  1.00  0.00           H  
ATOM    683  HZ2 LYS A 144     211.293 144.975 135.494  1.00  0.00           H  
ATOM    684  HZ3 LYS A 144     210.913 143.864 136.652  1.00  0.00           H  
ATOM    685  N   ASN A 145     203.781 148.381 136.799  1.00 98.62           N  
ATOM    686  CA  ASN A 145     203.100 149.579 137.256  1.00 98.62           C  
ATOM    687  C   ASN A 145     201.608 149.299 137.308  1.00 98.62           C  
ATOM    688  O   ASN A 145     201.047 148.724 136.370  1.00 98.62           O  
ATOM    689  CB  ASN A 145     203.373 150.743 136.313  1.00 98.62           C  
ATOM    690  CG  ASN A 145     204.833 150.913 136.027  1.00 98.62           C  
ATOM    691  OD1 ASN A 145     205.272 150.763 134.886  1.00 98.62           O  
ATOM    692  ND2 ASN A 145     205.611 151.210 137.061  1.00 98.62           N  
ATOM    693  H   ASN A 145     203.749 148.189 135.808  1.00  0.00           H  
ATOM    694  HA  ASN A 145     203.453 149.835 138.255  1.00  0.00           H  
ATOM    695  HB3 ASN A 145     202.980 151.662 136.748  1.00  0.00           H  
ATOM    696  HB2 ASN A 145     202.836 150.585 135.377  1.00  0.00           H  
ATOM    697 HD22 ASN A 145     206.604 151.336 136.926  1.00  0.00           H  
ATOM    698 HD21 ASN A 145     205.210 151.310 137.983  1.00  0.00           H  
ATOM    699  N   PHE A 146     200.968 149.712 138.394  1.00 87.77           N  
ATOM    700  CA  PHE A 146     199.524 149.562 138.517  1.00 87.77           C  
ATOM    701  C   PHE A 146     199.026 150.714 139.371  1.00 87.77           C  
ATOM    702  O   PHE A 146     199.400 150.824 140.542  1.00 87.77           O  
ATOM    703  CB  PHE A 146     199.159 148.214 139.128  1.00 87.77           C  
ATOM    704  CG  PHE A 146     197.691 148.040 139.397  1.00 87.77           C  
ATOM    705  CD1 PHE A 146     196.746 148.371 138.435  1.00 87.77           C  
ATOM    706  CD2 PHE A 146     197.256 147.526 140.608  1.00 87.77           C  
ATOM    707  CE1 PHE A 146     195.397 148.205 138.685  1.00 87.77           C  
ATOM    708  CE2 PHE A 146     195.911 147.353 140.862  1.00 87.77           C  
ATOM    709  CZ  PHE A 146     194.980 147.694 139.901  1.00 87.77           C  
ATOM    710  H   PHE A 146     201.482 150.138 139.152  1.00  0.00           H  
ATOM    711  HA  PHE A 146     199.075 149.635 137.527  1.00  0.00           H  
ATOM    712  HB3 PHE A 146     199.715 148.075 140.055  1.00  0.00           H  
ATOM    713  HB2 PHE A 146     199.503 147.415 138.472  1.00  0.00           H  
ATOM    714  HD1 PHE A 146     197.062 148.763 137.480  1.00  0.00           H  
ATOM    715  HD2 PHE A 146     197.973 147.255 141.368  1.00  0.00           H  
ATOM    716  HE1 PHE A 146     194.671 148.474 137.932  1.00  0.00           H  
ATOM    717  HE2 PHE A 146     195.588 146.951 141.811  1.00  0.00           H  
ATOM    718  HZ  PHE A 146     193.926 147.562 140.099  1.00  0.00           H  
ATOM    719  N   ALA A 147     198.195 151.569 138.782  1.00 84.44           N  
ATOM    720  CA  ALA A 147     197.609 152.672 139.526  1.00 84.44           C  
ATOM    721  C   ALA A 147     196.565 152.121 140.482  1.00 84.44           C  
ATOM    722  O   ALA A 147     195.380 152.034 140.147  1.00 84.44           O  
ATOM    723  CB  ALA A 147     197.000 153.707 138.581  1.00 84.44           C  
ATOM    724  H   ALA A 147     197.964 151.457 137.805  1.00  0.00           H  
ATOM    725  HA  ALA A 147     198.394 153.154 140.109  1.00  0.00           H  
ATOM    726  HB1 ALA A 147     196.568 154.521 139.163  1.00  0.00           H  
ATOM    727  HB2 ALA A 147     197.776 154.101 137.925  1.00  0.00           H  
ATOM    728  HB3 ALA A 147     196.221 153.237 137.981  1.00  0.00           H  
ATOM    729  N   LEU A 148     197.009 151.730 141.676  1.00 79.25           N  
ATOM    730  CA  LEU A 148     196.130 151.131 142.675  1.00 79.25           C  
ATOM    731  C   LEU A 148     195.341 152.252 143.353  1.00 79.25           C  
ATOM    732  O   LEU A 148     195.671 152.749 144.432  1.00 79.25           O  
ATOM    733  CB  LEU A 148     196.943 150.298 143.658  1.00 79.25           C  
ATOM    734  CG  LEU A 148     196.252 149.591 144.823  1.00 79.25           C  
ATOM    735  CD1 LEU A 148     195.864 148.184 144.431  1.00 79.25           C  
ATOM    736  CD2 LEU A 148     197.157 149.586 146.041  1.00 79.25           C  
ATOM    737  H   LEU A 148     197.984 151.844 141.915  1.00  0.00           H  
ATOM    738  HA  LEU A 148     195.426 150.473 142.165  1.00  0.00           H  
ATOM    739  HB3 LEU A 148     197.758 150.907 144.048  1.00  0.00           H  
ATOM    740  HB2 LEU A 148     197.532 149.569 143.101  1.00  0.00           H  
ATOM    741  HG  LEU A 148     195.345 150.142 145.071  1.00  0.00           H  
ATOM    742 HD11 LEU A 148     195.373 147.694 145.272  1.00  0.00           H  
ATOM    743 HD12 LEU A 148     195.181 148.218 143.582  1.00  0.00           H  
ATOM    744 HD13 LEU A 148     196.757 147.623 144.156  1.00  0.00           H  
ATOM    745 HD21 LEU A 148     196.655 149.080 146.865  1.00  0.00           H  
ATOM    746 HD22 LEU A 148     198.083 149.062 145.804  1.00  0.00           H  
ATOM    747 HD23 LEU A 148     197.384 150.612 146.330  1.00  0.00           H  
ATOM    748  N   LYS A 149     194.293 152.684 142.659  1.00 80.21           N  
ATOM    749  CA  LYS A 149     193.374 153.653 143.216  1.00 80.21           C  
ATOM    750  C   LYS A 149     192.560 153.000 144.326  1.00 80.21           C  
ATOM    751  O   LYS A 149     192.427 151.775 144.365  1.00 80.21           O  
ATOM    752  CB  LYS A 149     192.443 154.193 142.135  1.00 80.21           C  
ATOM    753  CG  LYS A 149     192.984 155.389 141.383  1.00 80.21           C  
ATOM    754  CD  LYS A 149     193.796 154.959 140.181  1.00 80.21           C  
ATOM    755  CE  LYS A 149     192.896 154.386 139.104  1.00 80.21           C  
ATOM    756  NZ  LYS A 149     193.653 154.055 137.869  1.00 80.21           N1+
ATOM    757  H   LYS A 149     194.127 152.336 141.726  1.00  0.00           H  
ATOM    758  HA  LYS A 149     193.945 154.481 143.637  1.00  0.00           H  
ATOM    759  HB3 LYS A 149     191.483 154.451 142.582  1.00  0.00           H  
ATOM    760  HB2 LYS A 149     192.211 153.397 141.428  1.00  0.00           H  
ATOM    761  HG3 LYS A 149     193.609 155.984 142.049  1.00  0.00           H  
ATOM    762  HG2 LYS A 149     192.155 156.017 141.055  1.00  0.00           H  
ATOM    763  HD3 LYS A 149     194.523 154.206 140.485  1.00  0.00           H  
ATOM    764  HD2 LYS A 149     194.337 155.817 139.783  1.00  0.00           H  
ATOM    765  HE3 LYS A 149     192.112 155.105 138.867  1.00  0.00           H  
ATOM    766  HE2 LYS A 149     192.406 153.488 139.481  1.00  0.00           H  
ATOM    767  HZ1 LYS A 149     193.021 153.677 137.177  1.00  0.00           H  
ATOM    768  HZ2 LYS A 149     194.088 154.891 137.506  1.00  0.00           H  
ATOM    769  HZ3 LYS A 149     194.365 153.371 138.083  1.00  0.00           H  
ATOM    770  N   PRO A 150     192.020 153.795 145.255  1.00 80.55           N  
ATOM    771  CA  PRO A 150     191.057 153.232 146.213  1.00 80.55           C  
ATOM    772  C   PRO A 150     189.793 152.708 145.559  1.00 80.55           C  
ATOM    773  O   PRO A 150     189.146 151.825 146.128  1.00 80.55           O  
ATOM    774  CB  PRO A 150     190.763 154.409 147.156  1.00 80.55           C  
ATOM    775  CG  PRO A 150     191.297 155.620 146.470  1.00 80.55           C  
ATOM    776  CD  PRO A 150     192.441 155.150 145.643  1.00 80.55           C  
ATOM    777  HA  PRO A 150     191.533 152.429 146.775  1.00  0.00           H  
ATOM    778  HB3 PRO A 150     191.295 154.261 148.096  1.00  0.00           H  
ATOM    779  HB2 PRO A 150     189.685 154.511 147.283  1.00  0.00           H  
ATOM    780  HG3 PRO A 150     191.656 156.329 147.215  1.00  0.00           H  
ATOM    781  HG2 PRO A 150     190.528 156.037 145.820  1.00  0.00           H  
ATOM    782  HD2 PRO A 150     192.518 155.771 144.751  1.00  0.00           H  
ATOM    783  HD3 PRO A 150     193.332 155.084 146.267  1.00  0.00           H  
ATOM    784  N   ARG A 151     189.427 153.213 144.377  1.00 82.42           N  
ATOM    785  CA  ARG A 151     188.348 152.594 143.613  1.00 82.42           C  
ATOM    786  C   ARG A 151     188.751 151.213 143.113  1.00 82.42           C  
ATOM    787  O   ARG A 151     187.977 150.257 143.230  1.00 82.42           O  
ATOM    788  CB  ARG A 151     187.946 153.490 142.445  1.00 82.42           C  
ATOM    789  CG  ARG A 151     187.001 152.818 141.472  1.00 82.42           C  
ATOM    790  CD  ARG A 151     186.489 153.771 140.416  1.00 82.42           C  
ATOM    791  NE  ARG A 151     185.914 153.049 139.285  1.00 82.42           N  
ATOM    792  CZ  ARG A 151     184.669 152.587 139.247  1.00 82.42           C  
ATOM    793  NH1 ARG A 151     183.853 152.773 140.276  1.00 82.42           N  
ATOM    794  NH2 ARG A 151     184.237 151.941 138.174  1.00 82.42           N1+
ATOM    795  H   ARG A 151     189.898 154.027 144.008  1.00  0.00           H  
ATOM    796  HA  ARG A 151     187.485 152.481 144.270  1.00  0.00           H  
ATOM    797  HB3 ARG A 151     188.841 153.816 141.914  1.00  0.00           H  
ATOM    798  HB2 ARG A 151     187.484 154.399 142.829  1.00  0.00           H  
ATOM    799  HG3 ARG A 151     186.158 152.396 142.019  1.00  0.00           H  
ATOM    800  HG2 ARG A 151     187.510 151.983 140.990  1.00  0.00           H  
ATOM    801  HD3 ARG A 151     187.308 154.400 140.067  1.00  0.00           H  
ATOM    802  HD2 ARG A 151     185.733 154.424 140.852  1.00  0.00           H  
ATOM    803  HE  ARG A 151     186.529 152.908 138.496  1.00  0.00           H  
ATOM    804 HH12 ARG A 151     182.908 152.419 140.241  1.00  0.00           H  
ATOM    805 HH11 ARG A 151     184.177 153.268 141.094  1.00  0.00           H  
ATOM    806 HH22 ARG A 151     183.291 151.589 138.143  1.00  0.00           H  
ATOM    807 HH21 ARG A 151     184.854 151.800 137.387  1.00  0.00           H  
ATOM    808  N   MET A 152     189.969 151.086 142.574  1.00 80.68           N  
ATOM    809  CA  MET A 152     190.479 149.781 142.157  1.00 80.68           C  
ATOM    810  C   MET A 152     190.694 148.861 143.350  1.00 80.68           C  
ATOM    811  O   MET A 152     190.657 147.634 143.212  1.00 80.68           O  
ATOM    812  CB  MET A 152     191.787 149.947 141.387  1.00 80.68           C  
ATOM    813  CG  MET A 152     191.635 150.543 140.009  1.00 80.68           C  
ATOM    814  SD  MET A 152     190.386 149.693 139.042  1.00 80.68           S  
ATOM    815  CE  MET A 152     189.199 151.012 138.814  1.00 80.68           C  
ATOM    816  H   MET A 152     190.553 151.900 142.449  1.00  0.00           H  
ATOM    817  HA  MET A 152     189.746 149.320 141.495  1.00  0.00           H  
ATOM    818  HB3 MET A 152     192.285 148.981 141.309  1.00  0.00           H  
ATOM    819  HB2 MET A 152     192.474 150.559 141.971  1.00  0.00           H  
ATOM    820  HG3 MET A 152     192.591 150.498 139.487  1.00  0.00           H  
ATOM    821  HG2 MET A 152     191.370 151.597 140.097  1.00  0.00           H  
ATOM    822  HE1 MET A 152     188.356 150.645 138.229  1.00  0.00           H  
ATOM    823  HE2 MET A 152     188.844 151.354 139.786  1.00  0.00           H  
ATOM    824  HE3 MET A 152     189.673 151.841 138.288  1.00  0.00           H  
ATOM    825  N   ARG A 153     190.943 149.438 144.527  1.00 76.66           N  
ATOM    826  CA  ARG A 153     191.048 148.632 145.735  1.00 76.66           C  
ATOM    827  C   ARG A 153     189.702 148.041 146.123  1.00 76.66           C  
ATOM    828  O   ARG A 153     189.642 146.919 146.629  1.00 76.66           O  
ATOM    829  CB  ARG A 153     191.611 149.464 146.884  1.00 76.66           C  
ATOM    830  CG  ARG A 153     193.104 149.691 146.808  1.00 76.66           C  
ATOM    831  CD  ARG A 153     193.662 150.175 148.130  1.00 76.66           C  
ATOM    832  NE  ARG A 153     194.375 149.116 148.833  1.00 76.66           N  
ATOM    833  CZ  ARG A 153     195.339 149.331 149.721  1.00 76.66           C  
ATOM    834  NH1 ARG A 153     195.705 150.571 150.013  1.00 76.66           N  
ATOM    835  NH2 ARG A 153     195.937 148.309 150.315  1.00 76.66           N1+
ATOM    836  H   ARG A 153     191.060 150.440 144.584  1.00  0.00           H  
ATOM    837  HA  ARG A 153     191.737 147.811 145.539  1.00  0.00           H  
ATOM    838  HB3 ARG A 153     191.366 148.984 147.831  1.00  0.00           H  
ATOM    839  HB2 ARG A 153     191.100 150.426 146.917  1.00  0.00           H  
ATOM    840  HG3 ARG A 153     193.320 150.426 146.032  1.00  0.00           H  
ATOM    841  HG2 ARG A 153     193.598 148.762 146.524  1.00  0.00           H  
ATOM    842  HD3 ARG A 153     192.848 150.541 148.755  1.00  0.00           H  
ATOM    843  HD2 ARG A 153     194.338 151.012 147.954  1.00  0.00           H  
ATOM    844  HE  ARG A 153     194.096 148.171 148.609  1.00  0.00           H  
ATOM    845 HH12 ARG A 153     196.438 150.735 150.688  1.00  0.00           H  
ATOM    846 HH11 ARG A 153     195.251 151.351 149.560  1.00  0.00           H  
ATOM    847 HH22 ARG A 153     196.670 148.475 150.990  1.00  0.00           H  
ATOM    848 HH21 ARG A 153     195.660 147.363 150.093  1.00  0.00           H  
ATOM    849  N   LYS A 154     188.610 148.772 145.893  1.00 78.49           N  
ATOM    850  CA  LYS A 154     187.293 148.241 146.229  1.00 78.49           C  
ATOM    851  C   LYS A 154     186.841 147.195 145.222  1.00 78.49           C  
ATOM    852  O   LYS A 154     186.230 146.192 145.604  1.00 78.49           O  
ATOM    853  CB  LYS A 154     186.267 149.370 146.320  1.00 78.49           C  
ATOM    854  CG  LYS A 154     186.562 150.381 147.407  1.00 78.49           C  
ATOM    855  CD  LYS A 154     185.656 151.596 147.322  1.00 78.49           C  
ATOM    856  CE  LYS A 154     186.134 152.683 148.271  1.00 78.49           C  
ATOM    857  NZ  LYS A 154     185.027 153.546 148.756  1.00 78.49           N1+
ATOM    858  H   LYS A 154     188.695 149.693 145.486  1.00  0.00           H  
ATOM    859  HA  LYS A 154     187.359 147.764 147.207  1.00  0.00           H  
ATOM    860  HB3 LYS A 154     185.276 148.946 146.480  1.00  0.00           H  
ATOM    861  HB2 LYS A 154     186.205 149.880 145.359  1.00  0.00           H  
ATOM    862  HG3 LYS A 154     187.602 150.699 147.334  1.00  0.00           H  
ATOM    863  HG2 LYS A 154     186.445 149.909 148.382  1.00  0.00           H  
ATOM    864  HD3 LYS A 154     184.638 151.308 147.583  1.00  0.00           H  
ATOM    865  HD2 LYS A 154     185.657 151.979 146.301  1.00  0.00           H  
ATOM    866  HE3 LYS A 154     186.881 153.299 147.770  1.00  0.00           H  
ATOM    867  HE2 LYS A 154     186.636 152.225 149.123  1.00  0.00           H  
ATOM    868  HZ1 LYS A 154     185.396 154.249 149.380  1.00  0.00           H  
ATOM    869  HZ2 LYS A 154     184.581 153.996 147.969  1.00  0.00           H  
ATOM    870  HZ3 LYS A 154     184.350 152.981 149.248  1.00  0.00           H  
ATOM    871  N   ILE A 155     187.128 147.411 143.935  1.00 72.76           N  
ATOM    872  CA  ILE A 155     186.649 146.506 142.894  1.00 72.76           C  
ATOM    873  C   ILE A 155     187.333 145.149 142.992  1.00 72.76           C  
ATOM    874  O   ILE A 155     186.688 144.107 142.826  1.00 72.76           O  
ATOM    875  CB  ILE A 155     186.842 147.162 141.513  1.00 72.76           C  
ATOM    876  CG1 ILE A 155     185.968 148.407 141.411  1.00 72.76           C  
ATOM    877  CG2 ILE A 155     186.489 146.213 140.384  1.00 72.76           C  
ATOM    878  CD1 ILE A 155     186.162 149.184 140.143  1.00 72.76           C  
ATOM    879  H   ILE A 155     187.685 148.211 143.669  1.00  0.00           H  
ATOM    880  HA  ILE A 155     185.580 146.355 143.047  1.00  0.00           H  
ATOM    881  HB  ILE A 155     187.886 147.458 141.409  1.00  0.00           H  
ATOM    882 HG13 ILE A 155     186.162 149.055 142.265  1.00  0.00           H  
ATOM    883 HG12 ILE A 155     184.920 148.122 141.503  1.00  0.00           H  
ATOM    884 HG21 ILE A 155     186.639 146.714 139.428  1.00  0.00           H  
ATOM    885 HG22 ILE A 155     187.128 145.332 140.436  1.00  0.00           H  
ATOM    886 HG23 ILE A 155     185.446 145.910 140.476  1.00  0.00           H  
ATOM    887 HD11 ILE A 155     185.506 150.054 140.146  1.00  0.00           H  
ATOM    888 HD12 ILE A 155     187.199 149.512 140.072  1.00  0.00           H  
ATOM    889 HD13 ILE A 155     185.922 148.551 139.288  1.00  0.00           H  
ATOM    890  N   PHE A 156     188.614 145.123 143.334  1.00 72.06           N  
ATOM    891  CA  PHE A 156     189.314 143.860 143.483  1.00 72.06           C  
ATOM    892  C   PHE A 156     189.408 143.384 144.924  1.00 72.06           C  
ATOM    893  O   PHE A 156     190.160 142.447 145.194  1.00 72.06           O  
ATOM    894  CB  PHE A 156     190.712 143.957 142.874  1.00 72.06           C  
ATOM    895  CG  PHE A 156     190.701 144.023 141.383  1.00 72.06           C  
ATOM    896  CD1 PHE A 156     190.556 142.871 140.634  1.00 72.06           C  
ATOM    897  CD2 PHE A 156     190.808 145.236 140.730  1.00 72.06           C  
ATOM    898  CE1 PHE A 156     190.537 142.920 139.263  1.00 72.06           C  
ATOM    899  CE2 PHE A 156     190.788 145.294 139.356  1.00 72.06           C  
ATOM    900  CZ  PHE A 156     190.652 144.132 138.622  1.00 72.06           C  
ATOM    901  H   PHE A 156     189.112 145.987 143.493  1.00  0.00           H  
ATOM    902  HA  PHE A 156     188.761 143.107 142.922  1.00  0.00           H  
ATOM    903  HB3 PHE A 156     191.306 143.101 143.194  1.00  0.00           H  
ATOM    904  HB2 PHE A 156     191.220 144.836 143.271  1.00  0.00           H  
ATOM    905  HD1 PHE A 156     190.456 141.915 141.127  1.00  0.00           H  
ATOM    906  HD2 PHE A 156     190.908 146.149 141.299  1.00  0.00           H  
ATOM    907  HE1 PHE A 156     190.432 142.010 138.692  1.00  0.00           H  
ATOM    908  HE2 PHE A 156     190.878 146.246 138.854  1.00  0.00           H  
ATOM    909  HZ  PHE A 156     190.636 144.176 137.543  1.00  0.00           H  
ATOM    910  N   SER A 157     188.696 144.018 145.855  1.00 71.89           N  
ATOM    911  CA  SER A 157     188.462 143.380 147.145  1.00 71.89           C  
ATOM    912  C   SER A 157     187.065 142.787 147.206  1.00 71.89           C  
ATOM    913  O   SER A 157     186.848 141.771 147.873  1.00 71.89           O  
ATOM    914  CB  SER A 157     188.662 144.368 148.289  1.00 71.89           C  
ATOM    915  OG  SER A 157     187.698 145.404 148.237  1.00 71.89           O  
ATOM    916  H   SER A 157     188.321 144.936 145.666  1.00  0.00           H  
ATOM    917  HA  SER A 157     189.183 142.571 147.262  1.00  0.00           H  
ATOM    918  HB3 SER A 157     189.661 144.799 148.226  1.00  0.00           H  
ATOM    919  HB2 SER A 157     188.579 143.843 149.241  1.00  0.00           H  
ATOM    920  HG  SER A 157     187.843 146.013 148.965  1.00  0.00           H  
ATOM    921  N   ARG A 158     186.105 143.419 146.525  1.00 72.66           N  
ATOM    922  CA  ARG A 158     184.789 142.816 146.372  1.00 72.66           C  
ATOM    923  C   ARG A 158     184.858 141.564 145.516  1.00 72.66           C  
ATOM    924  O   ARG A 158     184.084 140.627 145.729  1.00 72.66           O  
ATOM    925  CB  ARG A 158     183.813 143.815 145.753  1.00 72.66           C  
ATOM    926  CG  ARG A 158     183.415 144.966 146.657  1.00 72.66           C  
ATOM    927  CD  ARG A 158     182.879 144.485 147.985  1.00 72.66           C  
ATOM    928  NE  ARG A 158     181.565 143.874 147.843  1.00 72.66           N  
ATOM    929  CZ  ARG A 158     180.862 143.383 148.855  1.00 72.66           C  
ATOM    930  NH1 ARG A 158     181.351 143.434 150.085  1.00 72.66           N  
ATOM    931  NH2 ARG A 158     179.673 142.840 148.638  1.00 72.66           N1+
ATOM    932  H   ARG A 158     186.290 144.322 146.112  1.00  0.00           H  
ATOM    933  HA  ARG A 158     184.419 142.539 147.359  1.00  0.00           H  
ATOM    934  HB3 ARG A 158     182.917 143.288 145.425  1.00  0.00           H  
ATOM    935  HB2 ARG A 158     184.239 144.211 144.831  1.00  0.00           H  
ATOM    936  HG3 ARG A 158     182.659 145.573 146.159  1.00  0.00           H  
ATOM    937  HG2 ARG A 158     184.278 145.609 146.826  1.00  0.00           H  
ATOM    938  HD3 ARG A 158     182.815 145.325 148.676  1.00  0.00           H  
ATOM    939  HD2 ARG A 158     183.571 143.761 148.415  1.00  0.00           H  
ATOM    940  HE  ARG A 158     181.193 143.837 146.905  1.00  0.00           H  
ATOM    941 HH12 ARG A 158     180.817 143.061 150.857  1.00  0.00           H  
ATOM    942 HH11 ARG A 158     182.258 143.846 150.251  1.00  0.00           H  
ATOM    943 HH22 ARG A 158     179.140 142.467 149.410  1.00  0.00           H  
ATOM    944 HH21 ARG A 158     179.300 142.799 147.700  1.00  0.00           H  
ATOM    945  N   LEU A 159     185.784 141.531 144.556  1.00 67.45           N  
ATOM    946  CA  LEU A 159     185.921 140.383 143.669  1.00 67.45           C  
ATOM    947  C   LEU A 159     186.414 139.156 144.424  1.00 67.45           C  
ATOM    948  O   LEU A 159     185.942 138.039 144.185  1.00 67.45           O  
ATOM    949  CB  LEU A 159     186.867 140.732 142.524  1.00 67.45           C  
ATOM    950  CG  LEU A 159     187.188 139.608 141.549  1.00 67.45           C  
ATOM    951  CD1 LEU A 159     185.924 139.182 140.855  1.00 67.45           C  
ATOM    952  CD2 LEU A 159     188.220 140.060 140.547  1.00 67.45           C  
ATOM    953  H   LEU A 159     186.410 142.314 144.431  1.00  0.00           H  
ATOM    954  HA  LEU A 159     184.942 140.156 143.248  1.00  0.00           H  
ATOM    955  HB3 LEU A 159     187.796 141.129 142.934  1.00  0.00           H  
ATOM    956  HB2 LEU A 159     186.465 141.582 141.973  1.00  0.00           H  
ATOM    957  HG  LEU A 159     187.586 138.761 142.107  1.00  0.00           H  
ATOM    958 HD11 LEU A 159     186.147 138.377 140.155  1.00  0.00           H  
ATOM    959 HD12 LEU A 159     185.204 138.831 141.594  1.00  0.00           H  
ATOM    960 HD13 LEU A 159     185.504 140.029 140.312  1.00  0.00           H  
ATOM    961 HD21 LEU A 159     188.439 139.245 139.857  1.00  0.00           H  
ATOM    962 HD22 LEU A 159     187.836 140.914 139.989  1.00  0.00           H  
ATOM    963 HD23 LEU A 159     189.132 140.348 141.069  1.00  0.00           H  
ATOM    964  N   ILE A 160     187.355 139.346 145.349  1.00 66.56           N  
ATOM    965  CA  ILE A 160     187.803 138.228 146.172  1.00 66.56           C  
ATOM    966  C   ILE A 160     186.736 137.882 147.197  1.00 66.56           C  
ATOM    967  O   ILE A 160     186.600 136.721 147.601  1.00 66.56           O  
ATOM    968  CB  ILE A 160     189.140 138.557 146.857  1.00 66.56           C  
ATOM    969  CG1 ILE A 160     190.080 139.286 145.900  1.00 66.56           C  
ATOM    970  CG2 ILE A 160     189.810 137.294 147.359  1.00 66.56           C  
ATOM    971  CD1 ILE A 160     190.554 138.498 144.740  1.00 66.56           C  
ATOM    972  H   ILE A 160     187.757 140.263 145.479  1.00  0.00           H  
ATOM    973  HA  ILE A 160     187.952 137.363 145.525  1.00  0.00           H  
ATOM    974  HB  ILE A 160     188.942 139.206 147.710  1.00  0.00           H  
ATOM    975 HG13 ILE A 160     190.939 139.661 146.456  1.00  0.00           H  
ATOM    976 HG12 ILE A 160     189.596 140.196 145.544  1.00  0.00           H  
ATOM    977 HG21 ILE A 160     190.754 137.550 147.840  1.00  0.00           H  
ATOM    978 HG22 ILE A 160     189.159 136.798 148.079  1.00  0.00           H  
ATOM    979 HG23 ILE A 160     190.000 136.625 146.520  1.00  0.00           H  
ATOM    980 HD11 ILE A 160     191.214 139.113 144.128  1.00  0.00           H  
ATOM    981 HD12 ILE A 160     191.098 137.622 145.093  1.00  0.00           H  
ATOM    982 HD13 ILE A 160     189.699 138.179 144.144  1.00  0.00           H  
ATOM    983  N   TYR A 161     185.960 138.877 147.628  1.00 68.66           N  
ATOM    984  CA  TYR A 161     184.864 138.623 148.553  1.00 68.66           C  
ATOM    985  C   TYR A 161     183.748 137.845 147.872  1.00 68.66           C  
ATOM    986  O   TYR A 161     183.129 136.966 148.481  1.00 68.66           O  
ATOM    987  CB  TYR A 161     184.341 139.945 149.112  1.00 68.66           C  
ATOM    988  CG  TYR A 161     183.129 139.795 149.991  1.00 68.66           C  
ATOM    989  CD1 TYR A 161     183.238 139.265 151.267  1.00 68.66           C  
ATOM    990  CD2 TYR A 161     181.873 140.179 149.542  1.00 68.66           C  
ATOM    991  CE1 TYR A 161     182.129 139.123 152.075  1.00 68.66           C  
ATOM    992  CE2 TYR A 161     180.758 140.041 150.340  1.00 68.66           C  
ATOM    993  CZ  TYR A 161     180.892 139.513 151.606  1.00 68.66           C  
ATOM    994  OH  TYR A 161     179.783 139.375 152.406  1.00 68.66           O  
ATOM    995  H   TYR A 161     186.129 139.822 147.313  1.00  0.00           H  
ATOM    996  HA  TYR A 161     185.244 138.025 149.381  1.00  0.00           H  
ATOM    997  HB3 TYR A 161     184.109 140.619 148.288  1.00  0.00           H  
ATOM    998  HB2 TYR A 161     185.135 140.440 149.672  1.00  0.00           H  
ATOM    999  HD1 TYR A 161     184.202 138.956 151.643  1.00  0.00           H  
ATOM   1000  HD2 TYR A 161     181.757 140.594 148.552  1.00  0.00           H  
ATOM   1001  HE1 TYR A 161     182.233 138.709 153.067  1.00  0.00           H  
ATOM   1002  HE2 TYR A 161     179.789 140.346 149.972  1.00  0.00           H  
ATOM   1003  HH  TYR A 161     179.008 139.690 151.936  1.00  0.00           H  
ATOM   1004  N   ILE A 162     183.474 138.164 146.605  1.00 66.55           N  
ATOM   1005  CA  ILE A 162     182.509 137.402 145.818  1.00 66.55           C  
ATOM   1006  C   ILE A 162     183.023 135.991 145.573  1.00 66.55           C  
ATOM   1007  O   ILE A 162     182.253 135.021 145.616  1.00 66.55           O  
ATOM   1008  CB  ILE A 162     182.208 138.159 144.505  1.00 66.55           C  
ATOM   1009  CG1 ILE A 162     181.217 139.288 144.764  1.00 66.55           C  
ATOM   1010  CG2 ILE A 162     181.660 137.258 143.415  1.00 66.55           C  
ATOM   1011  CD1 ILE A 162     181.387 140.447 143.830  1.00 66.55           C  
ATOM   1012  H   ILE A 162     183.938 138.948 146.170  1.00  0.00           H  
ATOM   1013  HA  ILE A 162     181.584 137.332 146.390  1.00  0.00           H  
ATOM   1014  HB  ILE A 162     183.138 138.599 144.146  1.00  0.00           H  
ATOM   1015 HG13 ILE A 162     181.322 139.633 145.792  1.00  0.00           H  
ATOM   1016 HG12 ILE A 162     180.200 138.903 144.682  1.00  0.00           H  
ATOM   1017 HG21 ILE A 162     181.468 137.847 142.518  1.00  0.00           H  
ATOM   1018 HG22 ILE A 162     182.387 136.478 143.188  1.00  0.00           H  
ATOM   1019 HG23 ILE A 162     180.731 136.801 143.754  1.00  0.00           H  
ATOM   1020 HD11 ILE A 162     180.652 141.216 144.067  1.00  0.00           H  
ATOM   1021 HD12 ILE A 162     182.391 140.858 143.939  1.00  0.00           H  
ATOM   1022 HD13 ILE A 162     181.242 140.111 142.803  1.00  0.00           H  
ATOM   1023  N   ALA A 163     184.336 135.845 145.393  1.00 66.51           N  
ATOM   1024  CA  ALA A 163     184.914 134.547 145.067  1.00 66.51           C  
ATOM   1025  C   ALA A 163     184.861 133.593 146.253  1.00 66.51           C  
ATOM   1026  O   ALA A 163     184.835 132.372 146.070  1.00 66.51           O  
ATOM   1027  CB  ALA A 163     186.350 134.724 144.585  1.00 66.51           C  
ATOM   1028  H   ALA A 163     184.950 136.642 145.482  1.00  0.00           H  
ATOM   1029  HA  ALA A 163     184.334 134.111 144.254  1.00  0.00           H  
ATOM   1030  HB1 ALA A 163     186.775 133.750 144.343  1.00  0.00           H  
ATOM   1031  HB2 ALA A 163     186.360 135.355 143.696  1.00  0.00           H  
ATOM   1032  HB3 ALA A 163     186.942 135.194 145.370  1.00  0.00           H  
ATOM   1033  N   GLN A 164     184.851 134.120 147.476  1.00 68.76           N  
ATOM   1034  CA  GLN A 164     184.639 133.240 148.619  1.00 68.76           C  
ATOM   1035  C   GLN A 164     183.163 133.120 148.969  1.00 68.76           C  
ATOM   1036  O   GLN A 164     182.749 132.114 149.555  1.00 68.76           O  
ATOM   1037  CB  GLN A 164     185.423 133.720 149.836  1.00 68.76           C  
ATOM   1038  CG  GLN A 164     185.693 132.598 150.823  1.00 68.76           C  
ATOM   1039  CD  GLN A 164     185.998 133.098 152.206  1.00 68.76           C  
ATOM   1040  OE1 GLN A 164     185.981 134.299 152.456  1.00 68.76           O  
ATOM   1041  NE2 GLN A 164     186.280 132.179 153.120  1.00 68.76           N  
ATOM   1042  H   GLN A 164     184.989 135.113 147.599  1.00  0.00           H  
ATOM   1043  HA  GLN A 164     185.004 132.248 148.353  1.00  0.00           H  
ATOM   1044  HB3 GLN A 164     184.868 134.515 150.334  1.00  0.00           H  
ATOM   1045  HB2 GLN A 164     186.369 134.152 149.510  1.00  0.00           H  
ATOM   1046  HG3 GLN A 164     186.526 131.993 150.465  1.00  0.00           H  
ATOM   1047  HG2 GLN A 164     184.830 131.933 150.860  1.00  0.00           H  
ATOM   1048 HE22 GLN A 164     186.493 132.457 154.067  1.00  0.00           H  
ATOM   1049 HE21 GLN A 164     186.282 131.201 152.869  1.00  0.00           H  
ATOM   1050  N   SER A 165     182.357 134.122 148.612  1.00 66.30           N  
ATOM   1051  CA  SER A 165     180.914 134.013 148.795  1.00 66.30           C  
ATOM   1052  C   SER A 165     180.314 132.947 147.890  1.00 66.30           C  
ATOM   1053  O   SER A 165     179.241 132.412 148.189  1.00 66.30           O  
ATOM   1054  CB  SER A 165     180.247 135.360 148.528  1.00 66.30           C  
ATOM   1055  OG  SER A 165     180.498 136.273 149.579  1.00 66.30           O  
ATOM   1056  H   SER A 165     182.745 134.964 148.212  1.00  0.00           H  
ATOM   1057  HA  SER A 165     180.720 133.733 149.830  1.00  0.00           H  
ATOM   1058  HB3 SER A 165     179.172 135.217 148.420  1.00  0.00           H  
ATOM   1059  HB2 SER A 165     180.624 135.772 147.592  1.00  0.00           H  
ATOM   1060  HG  SER A 165     180.068 137.110 149.386  1.00  0.00           H  
ATOM   1061  N   LYS A 166     180.986 132.627 146.783  1.00 64.82           N  
ATOM   1062  CA  LYS A 166     180.532 131.595 145.868  1.00 64.82           C  
ATOM   1063  C   LYS A 166     181.425 130.365 145.839  1.00 64.82           C  
ATOM   1064  O   LYS A 166     180.946 129.289 145.476  1.00 64.82           O  
ATOM   1065  CB  LYS A 166     180.418 132.164 144.448  1.00 64.82           C  
ATOM   1066  CG  LYS A 166     179.560 133.413 144.365  1.00 64.82           C  
ATOM   1067  CD  LYS A 166     178.143 133.132 144.820  1.00 64.82           C  
ATOM   1068  CE  LYS A 166     177.201 134.259 144.439  1.00 64.82           C  
ATOM   1069  NZ  LYS A 166     177.367 135.451 145.308  1.00 64.82           N1+
ATOM   1070  H   LYS A 166     181.844 133.109 146.556  1.00  0.00           H  
ATOM   1071  HA  LYS A 166     179.537 131.280 146.184  1.00  0.00           H  
ATOM   1072  HB3 LYS A 166     180.011 131.401 143.784  1.00  0.00           H  
ATOM   1073  HB2 LYS A 166     181.415 132.384 144.065  1.00  0.00           H  
ATOM   1074  HG3 LYS A 166     179.546 133.776 143.337  1.00  0.00           H  
ATOM   1075  HG2 LYS A 166     179.994 134.193 144.990  1.00  0.00           H  
ATOM   1076  HD3 LYS A 166     178.129 132.998 145.902  1.00  0.00           H  
ATOM   1077  HD2 LYS A 166     177.796 132.201 144.371  1.00  0.00           H  
ATOM   1078  HE3 LYS A 166     176.171 133.907 144.500  1.00  0.00           H  
ATOM   1079  HE2 LYS A 166     177.374 134.541 143.400  1.00  0.00           H  
ATOM   1080  HZ1 LYS A 166     176.722 136.172 145.018  1.00  0.00           H  
ATOM   1081  HZ2 LYS A 166     177.179 135.198 146.267  1.00  0.00           H  
ATOM   1082  HZ3 LYS A 166     178.313 135.795 145.231  1.00  0.00           H  
ATOM   1083  N   GLY A 167     182.694 130.489 146.218  1.00 68.10           N  
ATOM   1084  CA  GLY A 167     183.593 129.351 146.222  1.00 68.10           C  
ATOM   1085  C   GLY A 167     184.337 129.185 144.915  1.00 68.10           C  
ATOM   1086  O   GLY A 167     184.384 128.088 144.355  1.00 68.10           O  
ATOM   1087  H   GLY A 167     183.048 131.389 146.510  1.00  0.00           H  
ATOM   1088  HA3 GLY A 167     183.028 128.444 146.435  1.00  0.00           H  
ATOM   1089  HA2 GLY A 167     184.310 129.459 147.036  1.00  0.00           H  
ATOM   1090  N   ALA A 168     184.937 130.263 144.426  1.00 69.93           N  
ATOM   1091  CA  ALA A 168     185.482 130.313 143.080  1.00 69.93           C  
ATOM   1092  C   ALA A 168     186.990 130.103 143.066  1.00 69.93           C  
ATOM   1093  O   ALA A 168     187.672 130.244 144.083  1.00 69.93           O  
ATOM   1094  CB  ALA A 168     185.148 131.654 142.420  1.00 69.93           C  
ATOM   1095  H   ALA A 168     185.029 131.092 144.996  1.00  0.00           H  
ATOM   1096  HA  ALA A 168     185.020 129.518 142.494  1.00  0.00           H  
ATOM   1097  HB1 ALA A 168     185.563 131.677 141.412  1.00  0.00           H  
ATOM   1098  HB2 ALA A 168     184.066 131.775 142.370  1.00  0.00           H  
ATOM   1099  HB3 ALA A 168     185.577 132.466 143.007  1.00  0.00           H  
ATOM   1100  N   TRP A 169     187.500 129.759 141.885  1.00 72.87           N  
ATOM   1101  CA  TRP A 169     188.917 129.876 141.579  1.00 72.87           C  
ATOM   1102  C   TRP A 169     189.169 131.193 140.866  1.00 72.87           C  
ATOM   1103  O   TRP A 169     188.298 131.736 140.187  1.00 72.87           O  
ATOM   1104  CB  TRP A 169     189.416 128.736 140.690  1.00 72.87           C  
ATOM   1105  CG  TRP A 169     189.305 127.371 141.262  1.00 72.87           C  
ATOM   1106  CD1 TRP A 169     189.079 127.038 142.561  1.00 72.87           C  
ATOM   1107  CD2 TRP A 169     189.417 126.140 140.544  1.00 72.87           C  
ATOM   1108  NE1 TRP A 169     189.035 125.673 142.698  1.00 72.87           N  
ATOM   1109  CE2 TRP A 169     189.242 125.099 141.473  1.00 72.87           C  
ATOM   1110  CE3 TRP A 169     189.638 125.818 139.204  1.00 72.87           C  
ATOM   1111  CZ2 TRP A 169     189.281 123.760 141.104  1.00 72.87           C  
ATOM   1112  CZ3 TRP A 169     189.680 124.491 138.842  1.00 72.87           C  
ATOM   1113  CH2 TRP A 169     189.504 123.477 139.787  1.00 72.87           C  
ATOM   1114  H   TRP A 169     186.896 129.400 141.159  1.00  0.00           H  
ATOM   1115  HA  TRP A 169     189.481 129.867 142.512  1.00  0.00           H  
ATOM   1116  HB3 TRP A 169     190.452 128.925 140.410  1.00  0.00           H  
ATOM   1117  HB2 TRP A 169     188.892 128.769 139.735  1.00  0.00           H  
ATOM   1118  HD1 TRP A 169     188.964 127.812 143.305  1.00  0.00           H  
ATOM   1119  HE1 TRP A 169     188.869 125.262 143.605  1.00  0.00           H  
ATOM   1120  HE3 TRP A 169     189.772 126.603 138.475  1.00  0.00           H  
ATOM   1121  HZ2 TRP A 169     189.138 122.990 141.848  1.00  0.00           H  
ATOM   1122  HZ3 TRP A 169     189.852 124.218 137.811  1.00  0.00           H  
ATOM   1123  HH2 TRP A 169     189.548 122.450 139.455  1.00  0.00           H  
ATOM   1124  N   ILE A 170     190.381 131.709 141.027  1.00 72.28           N  
ATOM   1125  CA  ILE A 170     190.791 132.943 140.376  1.00 72.28           C  
ATOM   1126  C   ILE A 170     192.062 132.659 139.595  1.00 72.28           C  
ATOM   1127  O   ILE A 170     193.107 132.363 140.187  1.00 72.28           O  
ATOM   1128  CB  ILE A 170     191.001 134.085 141.372  1.00 72.28           C  
ATOM   1129  CG1 ILE A 170     189.673 134.432 142.030  1.00 72.28           C  
ATOM   1130  CG2 ILE A 170     191.549 135.304 140.668  1.00 72.28           C  
ATOM   1131  CD1 ILE A 170     189.810 135.265 143.234  1.00 72.28           C  
ATOM   1132  H   ILE A 170     191.054 131.242 141.618  1.00  0.00           H  
ATOM   1133  HA  ILE A 170     190.012 133.237 139.673  1.00  0.00           H  
ATOM   1134  HB  ILE A 170     191.708 133.766 142.138  1.00  0.00           H  
ATOM   1135 HG13 ILE A 170     189.144 133.513 142.284  1.00  0.00           H  
ATOM   1136 HG12 ILE A 170     189.034 134.941 141.309  1.00  0.00           H  
ATOM   1137 HG21 ILE A 170     191.693 136.107 141.390  1.00  0.00           H  
ATOM   1138 HG22 ILE A 170     192.504 135.058 140.204  1.00  0.00           H  
ATOM   1139 HG23 ILE A 170     190.846 135.628 139.900  1.00  0.00           H  
ATOM   1140 HD11 ILE A 170     188.823 135.472 143.648  1.00  0.00           H  
ATOM   1141 HD12 ILE A 170     190.411 134.738 143.975  1.00  0.00           H  
ATOM   1142 HD13 ILE A 170     190.298 136.204 142.973  1.00  0.00           H  
ATOM   1143  N   PHE A 171     191.980 132.747 138.273  1.00 74.95           N  
ATOM   1144  CA  PHE A 171     193.130 132.509 137.417  1.00 74.95           C  
ATOM   1145  C   PHE A 171     193.812 133.833 137.125  1.00 74.95           C  
ATOM   1146  O   PHE A 171     193.210 134.732 136.531  1.00 74.95           O  
ATOM   1147  CB  PHE A 171     192.720 131.835 136.111  1.00 74.95           C  
ATOM   1148  CG  PHE A 171     192.303 130.407 136.266  1.00 74.95           C  
ATOM   1149  CD1 PHE A 171     192.601 129.697 137.414  1.00 74.95           C  
ATOM   1150  CD2 PHE A 171     191.618 129.774 135.251  1.00 74.95           C  
ATOM   1151  CE1 PHE A 171     192.212 128.387 137.547  1.00 74.95           C  
ATOM   1152  CE2 PHE A 171     191.229 128.462 135.377  1.00 74.95           C  
ATOM   1153  CZ  PHE A 171     191.524 127.768 136.527  1.00 74.95           C  
ATOM   1154  H   PHE A 171     191.101 132.985 137.836  1.00  0.00           H  
ATOM   1155  HA  PHE A 171     193.831 131.861 137.942  1.00  0.00           H  
ATOM   1156  HB3 PHE A 171     193.543 131.896 135.399  1.00  0.00           H  
ATOM   1157  HB2 PHE A 171     191.909 132.400 135.652  1.00  0.00           H  
ATOM   1158  HD1 PHE A 171     193.145 130.172 138.217  1.00  0.00           H  
ATOM   1159  HD2 PHE A 171     191.381 130.310 134.344  1.00  0.00           H  
ATOM   1160  HE1 PHE A 171     192.446 127.843 138.451  1.00  0.00           H  
ATOM   1161  HE2 PHE A 171     190.693 127.978 134.574  1.00  0.00           H  
ATOM   1162  HZ  PHE A 171     191.216 126.738 136.630  1.00  0.00           H  
ATOM   1163  N   THR A 172     195.062 133.951 137.552  1.00 83.05           N  
ATOM   1164  CA  THR A 172     195.823 135.168 137.346  1.00 83.05           C  
ATOM   1165  C   THR A 172     197.218 134.738 136.915  1.00 83.05           C  
ATOM   1166  O   THR A 172     197.593 133.574 137.068  1.00 83.05           O  
ATOM   1167  CB  THR A 172     195.854 136.012 138.632  1.00 83.05           C  
ATOM   1168  OG1 THR A 172     194.567 135.967 139.256  1.00 83.05           O  
ATOM   1169  CG2 THR A 172     196.108 137.470 138.318  1.00 83.05           C  
ATOM   1170  H   THR A 172     195.506 133.182 138.034  1.00  0.00           H  
ATOM   1171  HA  THR A 172     195.363 135.748 136.546  1.00  0.00           H  
ATOM   1172  HB  THR A 172     196.617 135.634 139.313  1.00  0.00           H  
ATOM   1173  HG1 THR A 172     194.582 136.493 140.059  1.00  0.00           H  
ATOM   1174 HG21 THR A 172     196.125 138.044 139.244  1.00  0.00           H  
ATOM   1175 HG22 THR A 172     197.067 137.571 137.811  1.00  0.00           H  
ATOM   1176 HG23 THR A 172     195.315 137.847 137.672  1.00  0.00           H  
ATOM   1177  N   GLY A 173     197.972 135.662 136.328  1.00 86.88           N  
ATOM   1178  CA  GLY A 173     199.398 135.447 136.208  1.00 86.88           C  
ATOM   1179  C   GLY A 173     200.003 135.452 137.594  1.00 86.88           C  
ATOM   1180  O   GLY A 173     199.745 136.367 138.377  1.00 86.88           O  
ATOM   1181  H   GLY A 173     197.549 136.506 135.970  1.00  0.00           H  
ATOM   1182  HA3 GLY A 173     199.838 136.250 135.617  1.00  0.00           H  
ATOM   1183  HA2 GLY A 173     199.581 134.482 135.735  1.00  0.00           H  
ATOM   1184  N   GLY A 174     200.780 134.433 137.933  1.00 91.73           N  
ATOM   1185  CA  GLY A 174     201.234 134.303 139.302  1.00 91.73           C  
ATOM   1186  C   GLY A 174     202.513 135.043 139.632  1.00 91.73           C  
ATOM   1187  O   GLY A 174     203.397 134.488 140.287  1.00 91.73           O  
ATOM   1188  H   GLY A 174     201.052 133.753 137.238  1.00  0.00           H  
ATOM   1189  HA3 GLY A 174     201.357 133.247 139.542  1.00  0.00           H  
ATOM   1190  HA2 GLY A 174     200.443 134.632 139.977  1.00  0.00           H  
ATOM   1191  N   THR A 175     202.627 136.295 139.204  1.00 93.19           N  
ATOM   1192  CA  THR A 175     203.833 137.076 139.422  1.00 93.19           C  
ATOM   1193  C   THR A 175     203.562 138.233 140.376  1.00 93.19           C  
ATOM   1194  O   THR A 175     202.412 138.589 140.640  1.00 93.19           O  
ATOM   1195  CB  THR A 175     204.402 137.603 138.104  1.00 93.19           C  
ATOM   1196  OG1 THR A 175     203.570 138.655 137.604  1.00 93.19           O  
ATOM   1197  CG2 THR A 175     204.496 136.489 137.075  1.00 93.19           C  
ATOM   1198  H   THR A 175     201.862 136.732 138.711  1.00  0.00           H  
ATOM   1199  HA  THR A 175     204.580 136.427 139.879  1.00  0.00           H  
ATOM   1200  HB  THR A 175     205.401 138.000 138.285  1.00  0.00           H  
ATOM   1201  HG1 THR A 175     203.930 138.983 136.777  1.00  0.00           H  
ATOM   1202 HG21 THR A 175     204.903 136.886 136.145  1.00  0.00           H  
ATOM   1203 HG22 THR A 175     205.149 135.701 137.450  1.00  0.00           H  
ATOM   1204 HG23 THR A 175     203.503 136.079 136.890  1.00  0.00           H  
ATOM   1205  N   HIS A 176     204.641 138.806 140.903  1.00 95.77           N  
ATOM   1206  CA  HIS A 176     204.582 139.725 142.041  1.00 95.77           C  
ATOM   1207  C   HIS A 176     204.587 141.182 141.570  1.00 95.77           C  
ATOM   1208  O   HIS A 176     205.447 141.979 141.936  1.00 95.77           O  
ATOM   1209  CB  HIS A 176     205.751 139.437 142.979  1.00 95.77           C  
ATOM   1210  CG  HIS A 176     205.608 140.021 144.351  1.00 95.77           C  
ATOM   1211  ND1 HIS A 176     204.885 139.408 145.351  1.00 95.77           N  
ATOM   1212  CD2 HIS A 176     206.130 141.143 144.900  1.00 95.77           C  
ATOM   1213  CE1 HIS A 176     204.953 140.136 146.452  1.00 95.77           C  
ATOM   1214  NE2 HIS A 176     205.701 141.196 146.204  1.00 95.77           N  
ATOM   1215  H   HIS A 176     205.554 138.614 140.517  1.00  0.00           H  
ATOM   1216  HA  HIS A 176     203.654 139.542 142.583  1.00  0.00           H  
ATOM   1217  HB3 HIS A 176     206.674 139.799 142.527  1.00  0.00           H  
ATOM   1218  HB2 HIS A 176     205.893 138.359 143.059  1.00  0.00           H  
ATOM   1219  HD1 HIS A 176     204.410 138.535 145.169  1.00  0.00           H  
ATOM   1220  HD2 HIS A 176     206.756 141.793 144.307  1.00  0.00           H  
ATOM   1221  HE1 HIS A 176     204.439 139.813 147.345  1.00  0.00           H  
ATOM   1222  N   TYR A 177     203.601 141.538 140.746  1.00 98.11           N  
ATOM   1223  CA  TYR A 177     203.600 142.852 140.110  1.00 98.11           C  
ATOM   1224  C   TYR A 177     202.215 143.472 140.075  1.00 98.11           C  
ATOM   1225  O   TYR A 177     201.370 143.055 139.280  1.00 98.11           O  
ATOM   1226  CB  TYR A 177     204.132 142.773 138.675  1.00 98.11           C  
ATOM   1227  CG  TYR A 177     205.542 142.263 138.554  1.00 98.11           C  
ATOM   1228  CD1 TYR A 177     206.615 143.139 138.626  1.00 98.11           C  
ATOM   1229  CD2 TYR A 177     205.804 140.911 138.374  1.00 98.11           C  
ATOM   1230  CE1 TYR A 177     207.910 142.687 138.512  1.00 98.11           C  
ATOM   1231  CE2 TYR A 177     207.095 140.448 138.273  1.00 98.11           C  
ATOM   1232  CZ  TYR A 177     208.145 141.342 138.339  1.00 98.11           C  
ATOM   1233  OH  TYR A 177     209.439 140.898 138.232  1.00 98.11           O  
ATOM   1234  H   TYR A 177     202.845 140.896 140.556  1.00  0.00           H  
ATOM   1235  HA  TYR A 177     204.255 143.509 140.682  1.00  0.00           H  
ATOM   1236  HB3 TYR A 177     204.063 143.756 138.210  1.00  0.00           H  
ATOM   1237  HB2 TYR A 177     203.469 142.146 138.078  1.00  0.00           H  
ATOM   1238  HD1 TYR A 177     206.441 144.195 138.774  1.00  0.00           H  
ATOM   1239  HD2 TYR A 177     204.988 140.206 138.311  1.00  0.00           H  
ATOM   1240  HE1 TYR A 177     208.732 143.386 138.559  1.00  0.00           H  
ATOM   1241  HE2 TYR A 177     207.281 139.392 138.143  1.00  0.00           H  
ATOM   1242  HH  TYR A 177     209.442 139.945 138.116  1.00  0.00           H  
ATOM   1243  N   GLY A 178     202.012 144.503 140.887  1.00 88.33           N  
ATOM   1244  CA  GLY A 178     200.862 145.371 140.699  1.00 88.33           C  
ATOM   1245  C   GLY A 178     199.559 144.720 141.109  1.00 88.33           C  
ATOM   1246  O   GLY A 178     199.313 144.470 142.292  1.00 88.33           O  
ATOM   1247  H   GLY A 178     202.659 144.687 141.640  1.00  0.00           H  
ATOM   1248  HA3 GLY A 178     200.803 145.672 139.653  1.00  0.00           H  
ATOM   1249  HA2 GLY A 178     201.004 146.289 141.270  1.00  0.00           H  
ATOM   1250  N   LEU A 179     198.706 144.457 140.113  1.00 83.05           N  
ATOM   1251  CA  LEU A 179     197.397 143.866 140.377  1.00 83.05           C  
ATOM   1252  C   LEU A 179     197.522 142.434 140.871  1.00 83.05           C  
ATOM   1253  O   LEU A 179     196.981 142.082 141.923  1.00 83.05           O  
ATOM   1254  CB  LEU A 179     196.527 143.902 139.124  1.00 83.05           C  
ATOM   1255  CG  LEU A 179     195.223 143.133 139.356  1.00 83.05           C  
ATOM   1256  CD1 LEU A 179     194.167 144.037 139.953  1.00 83.05           C  
ATOM   1257  CD2 LEU A 179     194.728 142.426 138.111  1.00 83.05           C  
ATOM   1258  H   LEU A 179     198.963 144.667 139.159  1.00  0.00           H  
ATOM   1259  HA  LEU A 179     196.906 144.454 141.152  1.00  0.00           H  
ATOM   1260  HB3 LEU A 179     197.070 143.453 138.292  1.00  0.00           H  
ATOM   1261  HB2 LEU A 179     196.298 144.937 138.871  1.00  0.00           H  
ATOM   1262  HG  LEU A 179     195.436 142.362 140.096  1.00  0.00           H  
ATOM   1263 HD11 LEU A 179     193.249 143.470 140.110  1.00  0.00           H  
ATOM   1264 HD12 LEU A 179     194.520 144.427 140.908  1.00  0.00           H  
ATOM   1265 HD13 LEU A 179     193.970 144.866 139.273  1.00  0.00           H  
ATOM   1266 HD21 LEU A 179     193.801 141.898 138.336  1.00  0.00           H  
ATOM   1267 HD22 LEU A 179     194.546 143.159 137.325  1.00  0.00           H  
ATOM   1268 HD23 LEU A 179     195.480 141.712 137.775  1.00  0.00           H  
ATOM   1269  N   MET A 180     198.239 141.591 140.123  1.00 84.46           N  
ATOM   1270  CA  MET A 180     198.409 140.195 140.509  1.00 84.46           C  
ATOM   1271  C   MET A 180     199.234 140.025 141.777  1.00 84.46           C  
ATOM   1272  O   MET A 180     199.193 138.954 142.389  1.00 84.46           O  
ATOM   1273  CB  MET A 180     199.031 139.417 139.353  1.00 84.46           C  
ATOM   1274  CG  MET A 180     200.215 140.095 138.716  1.00 84.46           C  
ATOM   1275  SD  MET A 180     200.953 139.154 137.373  1.00 84.46           S  
ATOM   1276  CE  MET A 180     199.616 139.152 136.187  1.00 84.46           C  
ATOM   1277  H   MET A 180     198.676 141.917 139.272  1.00  0.00           H  
ATOM   1278  HA  MET A 180     197.419 139.778 140.697  1.00  0.00           H  
ATOM   1279  HB3 MET A 180     198.271 139.229 138.594  1.00  0.00           H  
ATOM   1280  HB2 MET A 180     199.326 138.427 139.701  1.00  0.00           H  
ATOM   1281  HG3 MET A 180     200.970 140.293 139.476  1.00  0.00           H  
ATOM   1282  HG2 MET A 180     199.915 141.076 138.348  1.00  0.00           H  
ATOM   1283  HE1 MET A 180     199.921 138.604 135.295  1.00  0.00           H  
ATOM   1284  HE2 MET A 180     198.741 138.672 136.626  1.00  0.00           H  
ATOM   1285  HE3 MET A 180     199.369 140.178 135.915  1.00  0.00           H  
ATOM   1286  N   LYS A 181     199.980 141.050 142.185  1.00 82.81           N  
ATOM   1287  CA  LYS A 181     200.500 141.087 143.543  1.00 82.81           C  
ATOM   1288  C   LYS A 181     199.418 141.495 144.531  1.00 82.81           C  
ATOM   1289  O   LYS A 181     199.324 140.918 145.618  1.00 82.81           O  
ATOM   1290  CB  LYS A 181     201.682 142.051 143.628  1.00 82.81           C  
ATOM   1291  CG  LYS A 181     202.401 142.023 144.958  1.00 82.81           C  
ATOM   1292  CD  LYS A 181     203.227 143.277 145.173  1.00 82.81           C  
ATOM   1293  CE  LYS A 181     202.371 144.427 145.656  1.00 82.81           C  
ATOM   1294  NZ  LYS A 181     203.170 145.673 145.804  1.00 82.81           N1+
ATOM   1295  H   LYS A 181     200.188 141.808 141.550  1.00  0.00           H  
ATOM   1296  HA  LYS A 181     200.849 140.089 143.806  1.00  0.00           H  
ATOM   1297  HB3 LYS A 181     201.337 143.065 143.425  1.00  0.00           H  
ATOM   1298  HB2 LYS A 181     202.390 141.827 142.830  1.00  0.00           H  
ATOM   1299  HG3 LYS A 181     203.051 141.149 145.001  1.00  0.00           H  
ATOM   1300  HG2 LYS A 181     201.672 141.927 145.763  1.00  0.00           H  
ATOM   1301  HD3 LYS A 181     203.714 143.555 144.238  1.00  0.00           H  
ATOM   1302  HD2 LYS A 181     204.009 143.075 145.904  1.00  0.00           H  
ATOM   1303  HE3 LYS A 181     201.922 144.168 146.615  1.00  0.00           H  
ATOM   1304  HE2 LYS A 181     201.560 144.598 144.948  1.00  0.00           H  
ATOM   1305  HZ1 LYS A 181     202.572 146.420 146.127  1.00  0.00           H  
ATOM   1306  HZ2 LYS A 181     203.910 145.521 146.474  1.00  0.00           H  
ATOM   1307  HZ3 LYS A 181     203.571 145.925 144.912  1.00  0.00           H  
ATOM   1308  N   TYR A 182     198.587 142.473 144.160  1.00 75.04           N  
ATOM   1309  CA  TYR A 182     197.522 142.928 145.047  1.00 75.04           C  
ATOM   1310  C   TYR A 182     196.418 141.890 145.165  1.00 75.04           C  
ATOM   1311  O   TYR A 182     195.835 141.731 146.240  1.00 75.04           O  
ATOM   1312  CB  TYR A 182     196.950 144.250 144.544  1.00 75.04           C  
ATOM   1313  CG  TYR A 182     195.739 144.733 145.298  1.00 75.04           C  
ATOM   1314  CD1 TYR A 182     195.845 145.180 146.606  1.00 75.04           C  
ATOM   1315  CD2 TYR A 182     194.489 144.753 144.696  1.00 75.04           C  
ATOM   1316  CE1 TYR A 182     194.740 145.630 147.297  1.00 75.04           C  
ATOM   1317  CE2 TYR A 182     193.379 145.200 145.379  1.00 75.04           C  
ATOM   1318  CZ  TYR A 182     193.512 145.641 146.676  1.00 75.04           C  
ATOM   1319  OH  TYR A 182     192.410 146.081 147.365  1.00 75.04           O  
ATOM   1320  H   TYR A 182     198.691 142.908 143.254  1.00  0.00           H  
ATOM   1321  HA  TYR A 182     197.946 143.092 146.037  1.00  0.00           H  
ATOM   1322  HB3 TYR A 182     196.704 144.158 143.486  1.00  0.00           H  
ATOM   1323  HB2 TYR A 182     197.725 145.015 144.578  1.00  0.00           H  
ATOM   1324  HD1 TYR A 182     196.805 145.180 147.101  1.00  0.00           H  
ATOM   1325  HD2 TYR A 182     194.375 144.415 143.677  1.00  0.00           H  
ATOM   1326  HE1 TYR A 182     194.842 145.970 148.317  1.00  0.00           H  
ATOM   1327  HE2 TYR A 182     192.413 145.203 144.896  1.00  0.00           H  
ATOM   1328  HH  TYR A 182     191.636 146.028 146.799  1.00  0.00           H  
ATOM   1329  N   ILE A 183     196.116 141.186 144.067  1.00 72.62           N  
ATOM   1330  CA  ILE A 183     195.134 140.102 144.074  1.00 72.62           C  
ATOM   1331  C   ILE A 183     195.543 139.013 145.053  1.00 72.62           C  
ATOM   1332  O   ILE A 183     194.704 138.481 145.790  1.00 72.62           O  
ATOM   1333  CB  ILE A 183     194.952 139.554 142.641  1.00 72.62           C  
ATOM   1334  CG1 ILE A 183     194.057 140.486 141.830  1.00 72.62           C  
ATOM   1335  CG2 ILE A 183     194.390 138.134 142.620  1.00 72.62           C  
ATOM   1336  CD1 ILE A 183     192.633 140.478 142.287  1.00 72.62           C  
ATOM   1337  H   ILE A 183     196.573 141.396 143.191  1.00  0.00           H  
ATOM   1338  HA  ILE A 183     194.179 140.512 144.403  1.00  0.00           H  
ATOM   1339  HB  ILE A 183     195.932 139.533 142.164  1.00  0.00           H  
ATOM   1340 HG13 ILE A 183     194.101 140.205 140.778  1.00  0.00           H  
ATOM   1341 HG12 ILE A 183     194.449 141.502 141.884  1.00  0.00           H  
ATOM   1342 HG21 ILE A 183     194.283 137.800 141.588  1.00  0.00           H  
ATOM   1343 HG22 ILE A 183     195.070 137.466 143.149  1.00  0.00           H  
ATOM   1344 HG23 ILE A 183     193.416 138.121 143.108  1.00  0.00           H  
ATOM   1345 HD11 ILE A 183     192.049 141.161 141.670  1.00  0.00           H  
ATOM   1346 HD12 ILE A 183     192.227 139.470 142.196  1.00  0.00           H  
ATOM   1347 HD13 ILE A 183     192.583 140.797 143.328  1.00  0.00           H  
ATOM   1348  N   GLY A 184     196.840 138.712 145.121  1.00 74.23           N  
ATOM   1349  CA  GLY A 184     197.325 137.781 146.123  1.00 74.23           C  
ATOM   1350  C   GLY A 184     197.169 138.307 147.537  1.00 74.23           C  
ATOM   1351  O   GLY A 184     196.840 137.552 148.454  1.00 74.23           O  
ATOM   1352  H   GLY A 184     197.491 139.133 144.473  1.00  0.00           H  
ATOM   1353  HA3 GLY A 184     198.375 137.559 145.933  1.00  0.00           H  
ATOM   1354  HA2 GLY A 184     196.791 136.835 146.027  1.00  0.00           H  
ATOM   1355  N   GLU A 185     197.380 139.612 147.729  1.00 72.63           N  
ATOM   1356  CA  GLU A 185     197.298 140.167 149.077  1.00 72.63           C  
ATOM   1357  C   GLU A 185     195.868 140.196 149.599  1.00 72.63           C  
ATOM   1358  O   GLU A 185     195.653 139.986 150.796  1.00 72.63           O  
ATOM   1359  CB  GLU A 185     197.922 141.559 149.146  1.00 72.63           C  
ATOM   1360  CG  GLU A 185     199.397 141.591 148.815  1.00 72.63           C  
ATOM   1361  CD  GLU A 185     199.925 142.999 148.660  1.00 72.63           C  
ATOM   1362  OE1 GLU A 185     199.117 143.945 148.738  1.00 72.63           O  
ATOM   1363  OE2 GLU A 185     201.150 143.161 148.481  1.00 72.63           O1-
ATOM   1364  H   GLU A 185     197.595 140.210 146.944  1.00  0.00           H  
ATOM   1365  HA  GLU A 185     197.874 139.516 149.735  1.00  0.00           H  
ATOM   1366  HB3 GLU A 185     197.766 141.976 150.141  1.00  0.00           H  
ATOM   1367  HB2 GLU A 185     197.386 142.229 148.474  1.00  0.00           H  
ATOM   1368  HG3 GLU A 185     199.574 141.034 147.895  1.00  0.00           H  
ATOM   1369  HG2 GLU A 185     199.955 141.079 149.599  1.00  0.00           H  
ATOM   1370  N   VAL A 186     194.879 140.434 148.732  1.00 67.89           N  
ATOM   1371  CA  VAL A 186     193.496 140.362 149.199  1.00 67.89           C  
ATOM   1372  C   VAL A 186     193.100 138.916 149.476  1.00 67.89           C  
ATOM   1373  O   VAL A 186     192.245 138.653 150.331  1.00 67.89           O  
ATOM   1374  CB  VAL A 186     192.542 141.039 148.197  1.00 67.89           C  
ATOM   1375  CG1 VAL A 186     191.173 141.270 148.812  1.00 67.89           C  
ATOM   1376  CG2 VAL A 186     193.087 142.362 147.798  1.00 67.89           C  
ATOM   1377  H   VAL A 186     195.093 140.659 147.771  1.00  0.00           H  
ATOM   1378  HA  VAL A 186     193.434 140.910 150.139  1.00  0.00           H  
ATOM   1379  HB  VAL A 186     192.440 140.409 147.313  1.00  0.00           H  
ATOM   1380 HG11 VAL A 186     190.522 141.749 148.081  1.00  0.00           H  
ATOM   1381 HG12 VAL A 186     190.742 140.314 149.110  1.00  0.00           H  
ATOM   1382 HG13 VAL A 186     191.271 141.913 149.687  1.00  0.00           H  
ATOM   1383 HG21 VAL A 186     192.408 142.836 147.089  1.00  0.00           H  
ATOM   1384 HG22 VAL A 186     193.190 142.994 148.680  1.00  0.00           H  
ATOM   1385 HG23 VAL A 186     194.063 142.228 147.332  1.00  0.00           H  
ATOM   1386  N   VAL A 187     193.737 137.957 148.801  1.00 67.58           N  
ATOM   1387  CA  VAL A 187     193.479 136.549 149.089  1.00 67.58           C  
ATOM   1388  C   VAL A 187     193.997 136.182 150.476  1.00 67.58           C  
ATOM   1389  O   VAL A 187     193.294 135.538 151.264  1.00 67.58           O  
ATOM   1390  CB  VAL A 187     194.084 135.658 147.989  1.00 67.58           C  
ATOM   1391  CG1 VAL A 187     194.235 134.219 148.457  1.00 67.58           C  
ATOM   1392  CG2 VAL A 187     193.206 135.699 146.762  1.00 67.58           C  
ATOM   1393  H   VAL A 187     194.404 138.202 148.084  1.00  0.00           H  
ATOM   1394  HA  VAL A 187     192.399 136.399 149.085  1.00  0.00           H  
ATOM   1395  HB  VAL A 187     195.069 136.046 147.727  1.00  0.00           H  
ATOM   1396 HG11 VAL A 187     194.665 133.619 147.655  1.00  0.00           H  
ATOM   1397 HG12 VAL A 187     194.891 134.186 149.327  1.00  0.00           H  
ATOM   1398 HG13 VAL A 187     193.257 133.819 148.725  1.00  0.00           H  
ATOM   1399 HG21 VAL A 187     193.637 135.067 145.985  1.00  0.00           H  
ATOM   1400 HG22 VAL A 187     192.210 135.335 147.015  1.00  0.00           H  
ATOM   1401 HG23 VAL A 187     193.136 136.724 146.399  1.00  0.00           H  
ATOM   1402  N   ARG A 188     195.207 136.629 150.825  1.00 67.41           N  
ATOM   1403  CA  ARG A 188     195.681 136.360 152.178  1.00 67.41           C  
ATOM   1404  C   ARG A 188     195.023 137.284 153.195  1.00 67.41           C  
ATOM   1405  O   ARG A 188     195.006 136.970 154.388  1.00 67.41           O  
ATOM   1406  CB  ARG A 188     197.211 136.441 152.254  1.00 67.41           C  
ATOM   1407  CG  ARG A 188     197.851 137.754 151.844  1.00 67.41           C  
ATOM   1408  CD  ARG A 188     198.140 138.675 153.016  1.00 67.41           C  
ATOM   1409  NE  ARG A 188     198.816 139.888 152.588  1.00 67.41           N  
ATOM   1410  CZ  ARG A 188     198.996 140.948 153.364  1.00 67.41           C  
ATOM   1411  NH1 ARG A 188     198.540 140.942 154.608  1.00 67.41           N  
ATOM   1412  NH2 ARG A 188     199.622 142.018 152.895  1.00 67.41           N1+
ATOM   1413  H   ARG A 188     195.769 137.139 150.158  1.00  0.00           H  
ATOM   1414  HA  ARG A 188     195.394 135.339 152.429  1.00  0.00           H  
ATOM   1415  HB3 ARG A 188     197.643 135.632 151.664  1.00  0.00           H  
ATOM   1416  HB2 ARG A 188     197.534 136.184 153.263  1.00  0.00           H  
ATOM   1417  HG3 ARG A 188     197.203 138.266 151.133  1.00  0.00           H  
ATOM   1418  HG2 ARG A 188     198.777 137.553 151.305  1.00  0.00           H  
ATOM   1419  HD3 ARG A 188     198.760 138.152 153.744  1.00  0.00           H  
ATOM   1420  HD2 ARG A 188     197.205 138.936 153.511  1.00  0.00           H  
ATOM   1421  HE  ARG A 188     199.158 139.894 151.638  1.00  0.00           H  
ATOM   1422 HH12 ARG A 188     198.677 141.749 155.200  1.00  0.00           H  
ATOM   1423 HH11 ARG A 188     198.056 140.130 154.964  1.00  0.00           H  
ATOM   1424 HH22 ARG A 188     199.758 142.824 153.488  1.00  0.00           H  
ATOM   1425 HH21 ARG A 188     199.963 142.027 151.944  1.00  0.00           H  
ATOM   1426  N   ASP A 189     194.484 138.423 152.752  1.00 66.34           N  
ATOM   1427  CA  ASP A 189     193.642 139.222 153.634  1.00 66.34           C  
ATOM   1428  C   ASP A 189     192.337 138.503 153.924  1.00 66.34           C  
ATOM   1429  O   ASP A 189     191.807 138.583 155.037  1.00 66.34           O  
ATOM   1430  CB  ASP A 189     193.350 140.587 153.014  1.00 66.34           C  
ATOM   1431  CG  ASP A 189     194.502 141.555 153.157  1.00 66.34           C  
ATOM   1432  OD1 ASP A 189     195.609 141.111 153.527  1.00 66.34           O  
ATOM   1433  OD2 ASP A 189     194.301 142.761 152.906  1.00 66.34           O1-
ATOM   1434  H   ASP A 189     194.660 138.731 151.806  1.00  0.00           H  
ATOM   1435  HA  ASP A 189     194.171 139.374 154.575  1.00  0.00           H  
ATOM   1436  HB3 ASP A 189     192.460 141.012 153.478  1.00  0.00           H  
ATOM   1437  HB2 ASP A 189     193.111 140.461 151.958  1.00  0.00           H  
ATOM   1438  N   ASN A 190     191.806 137.794 152.930  1.00 65.41           N  
ATOM   1439  CA  ASN A 190     190.538 137.101 153.100  1.00 65.41           C  
ATOM   1440  C   ASN A 190     190.695 135.861 153.970  1.00 65.41           C  
ATOM   1441  O   ASN A 190     189.795 135.527 154.746  1.00 65.41           O  
ATOM   1442  CB  ASN A 190     189.966 136.739 151.734  1.00 65.41           C  
ATOM   1443  CG  ASN A 190     188.638 136.044 151.828  1.00 65.41           C  
ATOM   1444  OD1 ASN A 190     187.599 136.681 151.984  1.00 65.41           O  
ATOM   1445  ND2 ASN A 190     188.660 134.724 151.724  1.00 65.41           N  
ATOM   1446  H   ASN A 190     192.284 137.732 152.043  1.00  0.00           H  
ATOM   1447  HA  ASN A 190     189.842 137.779 153.593  1.00  0.00           H  
ATOM   1448  HB3 ASN A 190     190.672 136.101 151.203  1.00  0.00           H  
ATOM   1449  HB2 ASN A 190     189.860 137.643 151.134  1.00  0.00           H  
ATOM   1450 HD22 ASN A 190     187.799 134.199 151.779  1.00  0.00           H  
ATOM   1451 HD21 ASN A 190     189.538 134.243 151.590  1.00  0.00           H  
ATOM   1452  N   THR A 191     191.829 135.166 153.860  1.00 64.66           N  
ATOM   1453  CA  THR A 191     192.052 134.004 154.711  1.00 64.66           C  
ATOM   1454  C   THR A 191     192.375 134.414 156.139  1.00 64.66           C  
ATOM   1455  O   THR A 191     192.181 133.626 157.069  1.00 64.66           O  
ATOM   1456  CB  THR A 191     193.176 133.135 154.154  1.00 64.66           C  
ATOM   1457  OG1 THR A 191     194.374 133.912 154.053  1.00 64.66           O  
ATOM   1458  CG2 THR A 191     192.805 132.598 152.785  1.00 64.66           C  
ATOM   1459  H   THR A 191     192.530 135.446 153.188  1.00  0.00           H  
ATOM   1460  HA  THR A 191     191.138 133.411 154.725  1.00  0.00           H  
ATOM   1461  HB  THR A 191     193.349 132.298 154.831  1.00  0.00           H  
ATOM   1462  HG1 THR A 191     195.082 133.366 153.703  1.00  0.00           H  
ATOM   1463 HG21 THR A 191     193.618 131.981 152.404  1.00  0.00           H  
ATOM   1464 HG22 THR A 191     191.899 131.997 152.863  1.00  0.00           H  
ATOM   1465 HG23 THR A 191     192.630 133.430 152.103  1.00  0.00           H  
ATOM   1466  N   ILE A 192     192.876 135.631 156.329  1.00 61.54           N  
ATOM   1467  CA  ILE A 192     193.121 136.139 157.672  1.00 61.54           C  
ATOM   1468  C   ILE A 192     191.823 136.639 158.294  1.00 61.54           C  
ATOM   1469  O   ILE A 192     191.507 136.324 159.447  1.00 61.54           O  
ATOM   1470  CB  ILE A 192     194.207 137.231 157.621  1.00 61.54           C  
ATOM   1471  CG1 ILE A 192     195.594 136.591 157.631  1.00 61.54           C  
ATOM   1472  CG2 ILE A 192     194.088 138.196 158.768  1.00 61.54           C  
ATOM   1473  CD1 ILE A 192     196.706 137.556 157.302  1.00 61.54           C  
ATOM   1474  H   ILE A 192     193.092 136.218 155.536  1.00  0.00           H  
ATOM   1475  HA  ILE A 192     193.495 135.317 158.282  1.00  0.00           H  
ATOM   1476  HB  ILE A 192     194.092 137.787 156.691  1.00  0.00           H  
ATOM   1477 HG13 ILE A 192     195.615 135.761 156.925  1.00  0.00           H  
ATOM   1478 HG12 ILE A 192     195.779 136.145 158.608  1.00  0.00           H  
ATOM   1479 HG21 ILE A 192     194.873 138.949 158.693  1.00  0.00           H  
ATOM   1480 HG22 ILE A 192     193.113 138.683 158.734  1.00  0.00           H  
ATOM   1481 HG23 ILE A 192     194.191 137.657 159.710  1.00  0.00           H  
ATOM   1482 HD11 ILE A 192     197.662 137.032 157.328  1.00  0.00           H  
ATOM   1483 HD12 ILE A 192     196.546 137.970 156.306  1.00  0.00           H  
ATOM   1484 HD13 ILE A 192     196.715 138.364 158.034  1.00  0.00           H  
ATOM   1485  N   SER A 193     191.037 137.397 157.525  1.00 63.95           N  
ATOM   1486  CA  SER A 193     189.748 137.875 158.013  1.00 63.95           C  
ATOM   1487  C   SER A 193     188.747 136.740 158.167  1.00 63.95           C  
ATOM   1488  O   SER A 193     187.823 136.846 158.983  1.00 63.95           O  
ATOM   1489  CB  SER A 193     189.192 138.939 157.071  1.00 63.95           C  
ATOM   1490  OG  SER A 193     187.902 139.353 157.480  1.00 63.95           O  
ATOM   1491  H   SER A 193     191.332 137.647 156.592  1.00  0.00           H  
ATOM   1492  HA  SER A 193     189.901 138.331 158.991  1.00  0.00           H  
ATOM   1493  HB3 SER A 193     189.140 138.537 156.059  1.00  0.00           H  
ATOM   1494  HB2 SER A 193     189.862 139.799 157.059  1.00  0.00           H  
ATOM   1495  HG  SER A 193     187.573 140.021 156.874  1.00  0.00           H  
ATOM   1496  N   ARG A 194     188.915 135.665 157.387  1.00 70.58           N  
ATOM   1497  CA  ARG A 194     188.122 134.432 157.454  1.00 70.58           C  
ATOM   1498  C   ARG A 194     186.632 134.704 157.235  1.00 70.58           C  
ATOM   1499  O   ARG A 194     185.796 134.515 158.120  1.00 70.58           O  
ATOM   1500  CB  ARG A 194     188.368 133.686 158.771  1.00 70.58           C  
ATOM   1501  CG  ARG A 194     188.061 132.200 158.711  1.00 70.58           C  
ATOM   1502  CD  ARG A 194     188.839 131.442 159.766  1.00 70.58           C  
ATOM   1503  NE  ARG A 194     190.218 131.909 159.860  1.00 70.58           N  
ATOM   1504  CZ  ARG A 194     191.211 131.458 159.102  1.00 70.58           C  
ATOM   1505  NH1 ARG A 194     190.982 130.525 158.188  1.00 70.58           N  
ATOM   1506  NH2 ARG A 194     192.436 131.942 159.256  1.00 70.58           N1+
ATOM   1507  H   ARG A 194     189.637 135.661 156.681  1.00  0.00           H  
ATOM   1508  HA  ARG A 194     188.458 133.784 156.644  1.00  0.00           H  
ATOM   1509  HB3 ARG A 194     187.776 134.146 159.563  1.00  0.00           H  
ATOM   1510  HB2 ARG A 194     189.404 133.829 159.079  1.00  0.00           H  
ATOM   1511  HG3 ARG A 194     188.319 131.816 157.724  1.00  0.00           H  
ATOM   1512  HG2 ARG A 194     186.993 132.044 158.865  1.00  0.00           H  
ATOM   1513  HD3 ARG A 194     188.832 130.378 159.528  1.00  0.00           H  
ATOM   1514  HD2 ARG A 194     188.349 131.560 160.733  1.00  0.00           H  
ATOM   1515  HE  ARG A 194     190.396 132.620 160.555  1.00  0.00           H  
ATOM   1516 HH12 ARG A 194     191.739 130.184 157.613  1.00  0.00           H  
ATOM   1517 HH11 ARG A 194     190.050 130.155 158.067  1.00  0.00           H  
ATOM   1518 HH22 ARG A 194     193.191 131.599 158.679  1.00  0.00           H  
ATOM   1519 HH21 ARG A 194     192.614 132.654 159.950  1.00  0.00           H  
ATOM   1520  N   SER A 195     186.314 135.172 156.034  1.00 70.03           N  
ATOM   1521  CA  SER A 195     184.927 135.428 155.670  1.00 70.03           C  
ATOM   1522  C   SER A 195     184.247 134.148 155.183  1.00 70.03           C  
ATOM   1523  O   SER A 195     184.401 133.078 155.775  1.00 70.03           O  
ATOM   1524  CB  SER A 195     184.841 136.512 154.593  1.00 70.03           C  
ATOM   1525  OG  SER A 195     185.358 137.745 155.057  1.00 70.03           O  
ATOM   1526  H   SER A 195     187.039 135.356 155.356  1.00  0.00           H  
ATOM   1527  HA  SER A 195     184.399 135.781 156.556  1.00  0.00           H  
ATOM   1528  HXT SER A 195     183.622 134.193 154.303  1.00  0.00           H  
ATOM   1529  HB3 SER A 195     183.801 136.644 154.294  1.00  0.00           H  
ATOM   1530  HB2 SER A 195     185.398 136.193 153.712  1.00  0.00           H  
ATOM   1531  HG  SER A 195     185.290 138.403 154.361  1.00  0.00           H  
ATOM   1532  N   ASN A 199     187.390 127.970 151.359  1.00 76.56           N  
ATOM   1533  CA  ASN A 199     188.079 129.246 151.225  1.00 76.56           C  
ATOM   1534  C   ASN A 199     188.175 129.683 149.771  1.00 76.56           C  
ATOM   1535  O   ASN A 199     187.443 129.191 148.915  1.00 76.56           O  
ATOM   1536  CB  ASN A 199     189.476 129.164 151.835  1.00 76.56           C  
ATOM   1537  CG  ASN A 199     189.449 129.166 153.345  1.00 76.56           C  
ATOM   1538  OD1 ASN A 199     188.503 129.660 153.958  1.00 76.56           O  
ATOM   1539  ND2 ASN A 199     190.488 128.611 153.956  1.00 76.56           N  
ATOM   1540  H11 ASN A 199     187.345 127.712 152.334  1.00  0.00           H  
ATOM   1541  H22 ASN A 199     186.454 128.052 150.989  1.00  0.00           H  
ATOM   1542  HA  ASN A 199     187.512 129.999 151.771  1.00  0.00           H  
ATOM   1543  HB3 ASN A 199     190.075 130.003 151.482  1.00  0.00           H  
ATOM   1544  HB2 ASN A 199     189.973 128.260 151.483  1.00  0.00           H  
ATOM   1545 HD22 ASN A 199     190.525 128.583 154.965  1.00  0.00           H  
ATOM   1546 HD21 ASN A 199     191.242 128.216 153.412  1.00  0.00           H  
ATOM   1547  N   VAL A 200     189.082 130.613 149.501  1.00 73.69           N  
ATOM   1548  CA  VAL A 200     189.287 131.147 148.162  1.00 73.69           C  
ATOM   1549  C   VAL A 200     190.567 130.547 147.596  1.00 73.69           C  
ATOM   1550  O   VAL A 200     191.534 130.279 148.319  1.00 73.69           O  
ATOM   1551  CB  VAL A 200     189.307 132.697 148.186  1.00 73.69           C  
ATOM   1552  CG1 VAL A 200     190.479 133.241 148.996  1.00 73.69           C  
ATOM   1553  CG2 VAL A 200     189.282 133.288 146.781  1.00 73.69           C  
ATOM   1554  H   VAL A 200     189.665 130.980 150.240  1.00  0.00           H  
ATOM   1555  HA  VAL A 200     188.454 130.826 147.536  1.00  0.00           H  
ATOM   1556  HB  VAL A 200     188.394 133.021 148.686  1.00  0.00           H  
ATOM   1557 HG11 VAL A 200     190.454 134.331 148.986  1.00  0.00           H  
ATOM   1558 HG12 VAL A 200     190.407 132.886 150.024  1.00  0.00           H  
ATOM   1559 HG13 VAL A 200     191.415 132.896 148.558  1.00  0.00           H  
ATOM   1560 HG21 VAL A 200     189.297 134.376 146.844  1.00  0.00           H  
ATOM   1561 HG22 VAL A 200     190.155 132.944 146.226  1.00  0.00           H  
ATOM   1562 HG23 VAL A 200     188.376 132.967 146.267  1.00  0.00           H  
ATOM   1563  N   VAL A 201     190.548 130.261 146.298  1.00 71.84           N  
ATOM   1564  CA  VAL A 201     191.670 129.646 145.600  1.00 71.84           C  
ATOM   1565  C   VAL A 201     192.126 130.609 144.518  1.00 71.84           C  
ATOM   1566  O   VAL A 201     191.344 130.965 143.630  1.00 71.84           O  
ATOM   1567  CB  VAL A 201     191.289 128.288 144.994  1.00 71.84           C  
ATOM   1568  CG1 VAL A 201     192.515 127.592 144.455  1.00 71.84           C  
ATOM   1569  CG2 VAL A 201     190.589 127.410 146.017  1.00 71.84           C  
ATOM   1570  H   VAL A 201     189.728 130.470 145.747  1.00  0.00           H  
ATOM   1571  HA  VAL A 201     192.486 129.499 146.307  1.00  0.00           H  
ATOM   1572  HB  VAL A 201     190.602 128.463 144.166  1.00  0.00           H  
ATOM   1573 HG11 VAL A 201     192.230 126.630 144.028  1.00  0.00           H  
ATOM   1574 HG12 VAL A 201     192.974 128.209 143.683  1.00  0.00           H  
ATOM   1575 HG13 VAL A 201     193.228 127.433 145.264  1.00  0.00           H  
ATOM   1576 HG21 VAL A 201     190.331 126.455 145.560  1.00  0.00           H  
ATOM   1577 HG22 VAL A 201     191.252 127.239 146.865  1.00  0.00           H  
ATOM   1578 HG23 VAL A 201     189.681 127.905 146.361  1.00  0.00           H  
ATOM   1579  N   ALA A 202     193.383 131.030 144.588  1.00 76.09           N  
ATOM   1580  CA  ALA A 202     193.964 131.946 143.612  1.00 76.09           C  
ATOM   1581  C   ALA A 202     195.059 131.193 142.869  1.00 76.09           C  
ATOM   1582  O   ALA A 202     196.219 131.191 143.283  1.00 76.09           O  
ATOM   1583  CB  ALA A 202     194.502 133.195 144.278  1.00 76.09           C  
ATOM   1584  H   ALA A 202     193.980 130.716 145.340  1.00  0.00           H  
ATOM   1585  HA  ALA A 202     193.192 132.234 142.899  1.00  0.00           H  
ATOM   1586  HB1 ALA A 202     194.928 133.856 143.523  1.00  0.00           H  
ATOM   1587  HB2 ALA A 202     193.692 133.709 144.795  1.00  0.00           H  
ATOM   1588  HB3 ALA A 202     195.274 132.920 144.996  1.00  0.00           H  
ATOM   1589  N   ILE A 203     194.688 130.556 141.770  1.00 78.23           N  
ATOM   1590  CA  ILE A 203     195.631 129.770 140.989  1.00 78.23           C  
ATOM   1591  C   ILE A 203     196.402 130.687 140.053  1.00 78.23           C  
ATOM   1592  O   ILE A 203     195.816 131.418 139.248  1.00 78.23           O  
ATOM   1593  CB  ILE A 203     194.893 128.666 140.219  1.00 78.23           C  
ATOM   1594  CG1 ILE A 203     194.295 127.667 141.205  1.00 78.23           C  
ATOM   1595  CG2 ILE A 203     195.831 127.972 139.259  1.00 78.23           C  
ATOM   1596  CD1 ILE A 203     193.220 126.792 140.629  1.00 78.23           C  
ATOM   1597  H   ILE A 203     193.730 130.609 141.455  1.00  0.00           H  
ATOM   1598  HA  ILE A 203     196.338 129.300 141.673  1.00  0.00           H  
ATOM   1599  HB  ILE A 203     194.083 129.120 139.648  1.00  0.00           H  
ATOM   1600 HG13 ILE A 203     193.900 128.204 142.068  1.00  0.00           H  
ATOM   1601 HG12 ILE A 203     195.090 127.042 141.612  1.00  0.00           H  
ATOM   1602 HG21 ILE A 203     195.291 127.193 138.722  1.00  0.00           H  
ATOM   1603 HG22 ILE A 203     196.225 128.697 138.547  1.00  0.00           H  
ATOM   1604 HG23 ILE A 203     196.655 127.525 139.815  1.00  0.00           H  
ATOM   1605 HD11 ILE A 203     192.852 126.113 141.399  1.00  0.00           H  
ATOM   1606 HD12 ILE A 203     192.399 127.413 140.270  1.00  0.00           H  
ATOM   1607 HD13 ILE A 203     193.627 126.214 139.800  1.00  0.00           H  
ATOM   1608  N   GLY A 204     197.726 130.649 140.157  1.00 89.33           N  
ATOM   1609  CA  GLY A 204     198.597 131.466 139.331  1.00 89.33           C  
ATOM   1610  C   GLY A 204     199.069 130.699 138.108  1.00 89.33           C  
ATOM   1611  O   GLY A 204     199.399 129.517 138.193  1.00 89.33           O  
ATOM   1612  H   GLY A 204     198.162 130.035 140.830  1.00  0.00           H  
ATOM   1613  HA3 GLY A 204     199.460 131.782 139.916  1.00  0.00           H  
ATOM   1614  HA2 GLY A 204     198.062 132.361 139.014  1.00  0.00           H  
ATOM   1615  N   ILE A 205     199.094 131.387 136.970  1.00 92.47           N  
ATOM   1616  CA  ILE A 205     199.509 130.804 135.698  1.00 92.47           C  
ATOM   1617  C   ILE A 205     200.720 131.583 135.210  1.00 92.47           C  
ATOM   1618  O   ILE A 205     200.585 132.723 134.750  1.00 92.47           O  
ATOM   1619  CB  ILE A 205     198.392 130.831 134.648  1.00 92.47           C  
ATOM   1620  CG1 ILE A 205     197.153 130.104 135.168  1.00 92.47           C  
ATOM   1621  CG2 ILE A 205     198.880 130.216 133.346  1.00 92.47           C  
ATOM   1622  CD1 ILE A 205     197.358 128.630 135.378  1.00 92.47           C  
ATOM   1623  H   ILE A 205     198.818 132.358 136.961  1.00  0.00           H  
ATOM   1624  HA  ILE A 205     199.804 129.769 135.868  1.00  0.00           H  
ATOM   1625  HB  ILE A 205     198.125 131.871 134.458  1.00  0.00           H  
ATOM   1626 HG13 ILE A 205     196.326 130.259 134.475  1.00  0.00           H  
ATOM   1627 HG12 ILE A 205     196.832 130.561 136.104  1.00  0.00           H  
ATOM   1628 HG21 ILE A 205     198.078 130.241 132.609  1.00  0.00           H  
ATOM   1629 HG22 ILE A 205     199.733 130.783 132.973  1.00  0.00           H  
ATOM   1630 HG23 ILE A 205     199.179 129.183 133.521  1.00  0.00           H  
ATOM   1631 HD11 ILE A 205     196.435 128.183 135.748  1.00  0.00           H  
ATOM   1632 HD12 ILE A 205     197.634 128.163 134.433  1.00  0.00           H  
ATOM   1633 HD13 ILE A 205     198.154 128.473 136.106  1.00  0.00           H  
ATOM   1634  N   ALA A 206     201.896 130.968 135.291  1.00100.44           N  
ATOM   1635  CA  ALA A 206     203.136 131.616 134.902  1.00100.44           C  
ATOM   1636  C   ALA A 206     203.808 130.815 133.797  1.00100.44           C  
ATOM   1637  O   ALA A 206     203.392 129.705 133.458  1.00100.44           O  
ATOM   1638  CB  ALA A 206     204.086 131.776 136.094  1.00100.44           C  
ATOM   1639  H   ALA A 206     201.947 130.019 135.632  1.00  0.00           H  
ATOM   1640  HA  ALA A 206     202.900 132.607 134.514  1.00  0.00           H  
ATOM   1641  HB1 ALA A 206     205.003 132.265 135.765  1.00  0.00           H  
ATOM   1642  HB2 ALA A 206     203.607 132.383 136.862  1.00  0.00           H  
ATOM   1643  HB3 ALA A 206     204.324 130.794 136.504  1.00  0.00           H  
ATOM   1644  N   ALA A 207     204.871 131.397 133.245  1.00108.15           N  
ATOM   1645  CA  ALA A 207     205.467 130.874 132.024  1.00108.15           C  
ATOM   1646  C   ALA A 207     206.380 129.678 132.258  1.00108.15           C  
ATOM   1647  O   ALA A 207     206.430 128.796 131.392  1.00108.15           O  
ATOM   1648  CB  ALA A 207     206.247 131.983 131.319  1.00108.15           C  
ATOM   1649  H   ALA A 207     205.278 132.216 133.674  1.00  0.00           H  
ATOM   1650  HA  ALA A 207     204.660 130.558 131.364  1.00  0.00           H  
ATOM   1651  HB1 ALA A 207     206.693 131.590 130.405  1.00  0.00           H  
ATOM   1652  HB2 ALA A 207     205.571 132.801 131.070  1.00  0.00           H  
ATOM   1653  HB3 ALA A 207     207.034 132.350 131.978  1.00  0.00           H  
ATOM   1654  N   TRP A 208     207.117 129.662 133.381  1.00108.79           N  
ATOM   1655  CA  TRP A 208     208.255 128.835 133.799  1.00108.79           C  
ATOM   1656  C   TRP A 208     209.535 129.247 133.055  1.00108.79           C  
ATOM   1657  O   TRP A 208     210.629 128.919 133.512  1.00108.79           O  
ATOM   1658  CB  TRP A 208     207.999 127.311 133.654  1.00108.79           C  
ATOM   1659  CG  TRP A 208     209.165 126.349 133.764  1.00108.79           C  
ATOM   1660  CD1 TRP A 208     210.000 125.961 132.757  1.00108.79           C  
ATOM   1661  CD2 TRP A 208     209.601 125.648 134.935  1.00108.79           C  
ATOM   1662  NE1 TRP A 208     210.934 125.076 133.229  1.00108.79           N  
ATOM   1663  CE2 TRP A 208     210.710 124.864 134.563  1.00108.79           C  
ATOM   1664  CE3 TRP A 208     209.165 125.609 136.262  1.00108.79           C  
ATOM   1665  CZ2 TRP A 208     211.390 124.054 135.469  1.00108.79           C  
ATOM   1666  CZ3 TRP A 208     209.840 124.803 137.160  1.00108.79           C  
ATOM   1667  CH2 TRP A 208     210.940 124.036 136.759  1.00108.79           C  
ATOM   1668  H   TRP A 208     206.914 130.311 134.128  1.00  0.00           H  
ATOM   1669  HA  TRP A 208     208.422 129.032 134.858  1.00  0.00           H  
ATOM   1670  HB3 TRP A 208     207.474 127.127 132.717  1.00  0.00           H  
ATOM   1671  HB2 TRP A 208     207.224 127.012 134.360  1.00  0.00           H  
ATOM   1672  HD1 TRP A 208     209.862 126.353 131.760  1.00  0.00           H  
ATOM   1673  HE1 TRP A 208     211.634 124.700 132.605  1.00  0.00           H  
ATOM   1674  HE3 TRP A 208     208.316 126.201 136.569  1.00  0.00           H  
ATOM   1675  HZ2 TRP A 208     212.238 123.471 135.141  1.00  0.00           H  
ATOM   1676  HZ3 TRP A 208     209.521 124.758 138.191  1.00  0.00           H  
ATOM   1677  HH2 TRP A 208     211.435 123.420 137.495  1.00  0.00           H  
ATOM   1678  N   GLY A 209     209.444 130.062 132.013  1.00108.92           N  
ATOM   1679  CA  GLY A 209     210.620 130.539 131.323  1.00108.92           C  
ATOM   1680  C   GLY A 209     210.922 131.977 131.674  1.00108.92           C  
ATOM   1681  O   GLY A 209     211.999 132.490 131.358  1.00108.92           O  
ATOM   1682  H   GLY A 209     208.537 130.363 131.685  1.00  0.00           H  
ATOM   1683  HA3 GLY A 209     210.469 130.452 130.247  1.00  0.00           H  
ATOM   1684  HA2 GLY A 209     211.474 129.914 131.586  1.00  0.00           H  
ATOM   1685  N   MET A 210     209.977 132.638 132.334  1.00112.00           N  
ATOM   1686  CA  MET A 210     210.112 134.048 132.663  1.00112.00           C  
ATOM   1687  C   MET A 210     210.371 134.297 134.143  1.00112.00           C  
ATOM   1688  O   MET A 210     210.549 135.452 134.540  1.00112.00           O  
ATOM   1689  CB  MET A 210     208.864 134.812 132.221  1.00112.00           C  
ATOM   1690  CG  MET A 210     208.732 134.951 130.721  1.00112.00           C  
ATOM   1691  SD  MET A 210     210.046 135.954 130.005  1.00112.00           S  
ATOM   1692  CE  MET A 210     209.780 137.512 130.846  1.00112.00           C  
ATOM   1693  H   MET A 210     209.135 132.161 132.622  1.00  0.00           H  
ATOM   1694  HA  MET A 210     210.961 134.442 132.104  1.00  0.00           H  
ATOM   1695  HB3 MET A 210     208.866 135.802 132.677  1.00  0.00           H  
ATOM   1696  HB2 MET A 210     207.978 134.317 132.618  1.00  0.00           H  
ATOM   1697  HG3 MET A 210     207.766 135.395 130.482  1.00  0.00           H  
ATOM   1698  HG2 MET A 210     208.741 133.962 130.263  1.00  0.00           H  
ATOM   1699  HE1 MET A 210     210.519 138.239 130.508  1.00  0.00           H  
ATOM   1700  HE2 MET A 210     208.779 137.881 130.621  1.00  0.00           H  
ATOM   1701  HE3 MET A 210     209.880 137.367 131.922  1.00  0.00           H  
ATOM   1702  N   ILE A 211     210.411 133.254 134.964  1.00113.70           N  
ATOM   1703  CA  ILE A 211     210.606 133.442 136.396  1.00113.70           C  
ATOM   1704  C   ILE A 211     212.079 133.708 136.696  1.00113.70           C  
ATOM   1705  O   ILE A 211     212.959 133.524 135.852  1.00113.70           O  
ATOM   1706  CB  ILE A 211     210.082 132.229 137.179  1.00113.70           C  
ATOM   1707  CG1 ILE A 211     210.581 130.942 136.529  1.00113.70           C  
ATOM   1708  CG2 ILE A 211     208.566 132.241 137.219  1.00113.70           C  
ATOM   1709  CD1 ILE A 211     210.664 129.797 137.476  1.00113.70           C  
ATOM   1710  H   ILE A 211     210.306 132.319 134.598  1.00  0.00           H  
ATOM   1711  HA  ILE A 211     210.034 134.317 136.704  1.00  0.00           H  
ATOM   1712  HB  ILE A 211     210.462 132.278 138.200  1.00  0.00           H  
ATOM   1713 HG13 ILE A 211     211.561 131.117 136.086  1.00  0.00           H  
ATOM   1714 HG12 ILE A 211     209.926 130.678 135.699  1.00  0.00           H  
ATOM   1715 HG21 ILE A 211     208.210 131.375 137.777  1.00  0.00           H  
ATOM   1716 HG22 ILE A 211     208.222 133.153 137.706  1.00  0.00           H  
ATOM   1717 HG23 ILE A 211     208.175 132.203 136.202  1.00  0.00           H  
ATOM   1718 HD11 ILE A 211     211.026 128.914 136.949  1.00  0.00           H  
ATOM   1719 HD12 ILE A 211     211.352 130.043 138.285  1.00  0.00           H  
ATOM   1720 HD13 ILE A 211     209.676 129.594 137.889  1.00  0.00           H  
ATOM   1721  N   SER A 212     212.348 134.154 137.924  1.00113.53           N  
ATOM   1722  CA  SER A 212     213.695 134.593 138.276  1.00113.53           C  
ATOM   1723  C   SER A 212     214.580 133.428 138.708  1.00113.53           C  
ATOM   1724  O   SER A 212     215.642 133.194 138.122  1.00113.53           O  
ATOM   1725  CB  SER A 212     213.622 135.650 139.379  1.00113.53           C  
ATOM   1726  OG  SER A 212     212.976 136.824 138.918  1.00113.53           O  
ATOM   1727  H   SER A 212     211.617 134.190 138.620  1.00  0.00           H  
ATOM   1728  HA  SER A 212     214.144 135.052 137.395  1.00  0.00           H  
ATOM   1729  HB3 SER A 212     214.630 135.897 139.712  1.00  0.00           H  
ATOM   1730  HB2 SER A 212     213.077 135.247 140.232  1.00  0.00           H  
ATOM   1731  HG  SER A 212     212.943 137.471 139.627  1.00  0.00           H  
ATOM   1732  N   ASN A 213     214.162 132.691 139.731  1.00112.26           N  
ATOM   1733  CA  ASN A 213     214.964 131.622 140.303  1.00112.26           C  
ATOM   1734  C   ASN A 213     214.229 130.302 140.133  1.00112.26           C  
ATOM   1735  O   ASN A 213     213.040 130.270 139.810  1.00112.26           O  
ATOM   1736  CB  ASN A 213     215.267 131.892 141.784  1.00112.26           C  
ATOM   1737  CG  ASN A 213     215.519 133.363 142.062  1.00112.26           C  
ATOM   1738  OD1 ASN A 213     216.410 133.969 141.470  1.00112.26           O  
ATOM   1739  ND2 ASN A 213     214.724 133.948 142.953  1.00112.26           N  
ATOM   1740  H   ASN A 213     213.255 132.864 140.141  1.00  0.00           H  
ATOM   1741  HA  ASN A 213     215.907 131.567 139.760  1.00  0.00           H  
ATOM   1742  HB3 ASN A 213     216.138 131.311 142.087  1.00  0.00           H  
ATOM   1743  HB2 ASN A 213     214.432 131.546 142.394  1.00  0.00           H  
ATOM   1744 HD22 ASN A 213     214.848 134.925 143.176  1.00  0.00           H  
ATOM   1745 HD21 ASN A 213     213.996 133.415 143.407  1.00  0.00           H  
ATOM   1746  N   ARG A 214     214.955 129.206 140.338  1.00112.05           N  
ATOM   1747  CA  ARG A 214     214.380 127.880 140.163  1.00112.05           C  
ATOM   1748  C   ARG A 214     214.907 126.928 141.227  1.00112.05           C  
ATOM   1749  O   ARG A 214     216.106 126.907 141.518  1.00112.05           O  
ATOM   1750  CB  ARG A 214     214.688 127.318 138.767  1.00112.05           C  
ATOM   1751  CG  ARG A 214     213.716 127.784 137.693  1.00112.05           C  
ATOM   1752  CD  ARG A 214     214.148 127.387 136.290  1.00112.05           C  
ATOM   1753  NE  ARG A 214     213.352 128.041 135.259  1.00112.05           N  
ATOM   1754  CZ  ARG A 214     213.607 129.248 134.764  1.00112.05           C  
ATOM   1755  NH1 ARG A 214     214.633 129.954 135.216  1.00112.05           N  
ATOM   1756  NH2 ARG A 214     212.836 129.753 133.814  1.00112.05           N1+
ATOM   1757  H   ARG A 214     215.922 129.286 140.620  1.00  0.00           H  
ATOM   1758  HA  ARG A 214     213.298 127.956 140.273  1.00  0.00           H  
ATOM   1759  HB3 ARG A 214     214.687 126.229 138.807  1.00  0.00           H  
ATOM   1760  HB2 ARG A 214     215.703 127.595 138.481  1.00  0.00           H  
ATOM   1761  HG3 ARG A 214     213.610 128.868 137.746  1.00  0.00           H  
ATOM   1762  HG2 ARG A 214     212.727 127.374 137.897  1.00  0.00           H  
ATOM   1763  HD3 ARG A 214     214.068 126.306 136.178  1.00  0.00           H  
ATOM   1764  HD2 ARG A 214     215.199 127.638 136.150  1.00  0.00           H  
ATOM   1765  HE  ARG A 214     212.560 127.513 134.920  1.00  0.00           H  
ATOM   1766 HH12 ARG A 214     214.822 130.871 134.836  1.00  0.00           H  
ATOM   1767 HH11 ARG A 214     215.226 129.576 135.941  1.00  0.00           H  
ATOM   1768 HH22 ARG A 214     213.032 130.670 133.439  1.00  0.00           H  
ATOM   1769 HH21 ARG A 214     212.052 129.221 133.464  1.00  0.00           H  
ATOM   1770  N   GLU A 215     213.997 126.142 141.798  1.00108.48           N  
ATOM   1771  CA  GLU A 215     214.337 125.084 142.741  1.00108.48           C  
ATOM   1772  C   GLU A 215     213.448 123.886 142.445  1.00108.48           C  
ATOM   1773  O   GLU A 215     212.222 123.979 142.561  1.00108.48           O  
ATOM   1774  CB  GLU A 215     214.149 125.543 144.194  1.00108.48           C  
ATOM   1775  CG  GLU A 215     215.309 126.349 144.752  1.00108.48           C  
ATOM   1776  CD  GLU A 215     215.195 127.830 144.445  1.00108.48           C  
ATOM   1777  OE1 GLU A 215     214.124 128.259 143.971  1.00108.48           O  
ATOM   1778  OE2 GLU A 215     216.177 128.566 144.673  1.00108.48           O1-
ATOM   1779  H   GLU A 215     213.018 126.265 141.584  1.00  0.00           H  
ATOM   1780  HA  GLU A 215     215.378 124.798 142.592  1.00  0.00           H  
ATOM   1781  HB3 GLU A 215     213.976 124.673 144.828  1.00  0.00           H  
ATOM   1782  HB2 GLU A 215     213.232 126.128 144.272  1.00  0.00           H  
ATOM   1783  HG3 GLU A 215     216.245 125.966 144.346  1.00  0.00           H  
ATOM   1784  HG2 GLU A 215     215.363 126.206 145.831  1.00  0.00           H  
ATOM   1785  N   THR A 216     214.060 122.768 142.061  1.00104.47           N  
ATOM   1786  CA  THR A 216     213.328 121.602 141.587  1.00104.47           C  
ATOM   1787  C   THR A 216     213.419 120.456 142.586  1.00104.47           C  
ATOM   1788  O   THR A 216     214.508 120.110 143.052  1.00104.47           O  
ATOM   1789  CB  THR A 216     213.859 121.128 140.231  1.00104.47           C  
ATOM   1790  OG1 THR A 216     215.012 120.302 140.431  1.00104.47           O  
ATOM   1791  CG2 THR A 216     214.241 122.313 139.355  1.00104.47           C  
ATOM   1792  H   THR A 216     215.068 122.708 142.093  1.00  0.00           H  
ATOM   1793  HA  THR A 216     212.280 121.876 141.471  1.00  0.00           H  
ATOM   1794  HB  THR A 216     213.086 120.547 139.728  1.00  0.00           H  
ATOM   1795  HG1 THR A 216     215.345 120.005 139.581  1.00  0.00           H  
ATOM   1796 HG21 THR A 216     214.615 121.952 138.397  1.00  0.00           H  
ATOM   1797 HG22 THR A 216     213.365 122.940 139.189  1.00  0.00           H  
ATOM   1798 HG23 THR A 216     215.016 122.897 139.851  1.00  0.00           H  
ATOM   1799  N   LEU A 217     212.270 119.864 142.899  1.00 97.16           N  
ATOM   1800  CA  LEU A 217     212.222 118.655 143.715  1.00 97.16           C  
ATOM   1801  C   LEU A 217     211.003 117.810 143.356  1.00 97.16           C  
ATOM   1802  O   LEU A 217     210.844 117.387 142.212  1.00 97.16           O  
ATOM   1803  CB  LEU A 217     212.225 119.003 145.212  1.00 97.16           C  
ATOM   1804  CG  LEU A 217     211.113 119.815 145.890  1.00 97.16           C  
ATOM   1805  CD1 LEU A 217     210.055 118.926 146.532  1.00 97.16           C  
ATOM   1806  CD2 LEU A 217     211.715 120.744 146.929  1.00 97.16           C  
ATOM   1807  H   LEU A 217     211.397 120.250 142.570  1.00  0.00           H  
ATOM   1808  HA  LEU A 217     213.115 118.068 143.502  1.00  0.00           H  
ATOM   1809  HXT LEU A 217     210.275 117.585 144.121  1.00  0.00           H  
ATOM   1810  HB3 LEU A 217     213.186 119.453 145.462  1.00  0.00           H  
ATOM   1811  HB2 LEU A 217     212.383 118.087 145.781  1.00  0.00           H  
ATOM   1812  HG  LEU A 217     210.627 120.426 145.129  1.00  0.00           H  
ATOM   1813 HD11 LEU A 217     209.291 119.548 146.998  1.00  0.00           H  
ATOM   1814 HD12 LEU A 217     209.596 118.298 145.769  1.00  0.00           H  
ATOM   1815 HD13 LEU A 217     210.521 118.295 147.289  1.00  0.00           H  
ATOM   1816 HD21 LEU A 217     210.921 121.318 147.407  1.00  0.00           H  
ATOM   1817 HD22 LEU A 217     212.241 120.156 147.681  1.00  0.00           H  
ATOM   1818 HD23 LEU A 217     212.415 121.426 146.446  1.00  0.00           H  
ATOM   1819  N   LEU A 228     209.124 120.850 150.612  1.00102.71           N  
ATOM   1820  CA  LEU A 228     208.905 122.287 150.730  1.00102.71           C  
ATOM   1821  C   LEU A 228     210.050 123.054 150.078  1.00102.71           C  
ATOM   1822  O   LEU A 228     211.117 123.209 150.667  1.00102.71           O  
ATOM   1823  CB  LEU A 228     208.769 122.696 152.199  1.00102.71           C  
ATOM   1824  CG  LEU A 228     207.357 122.873 152.767  1.00102.71           C  
ATOM   1825  CD1 LEU A 228     206.624 121.544 152.841  1.00102.71           C  
ATOM   1826  CD2 LEU A 228     207.395 123.530 154.134  1.00102.71           C  
ATOM   1827  H1  LEU A 228     208.359 120.355 151.048  1.00  0.00           H  
ATOM   1828  H2  LEU A 228     209.176 120.596 149.636  1.00  0.00           H  
ATOM   1829  HA  LEU A 228     207.980 122.540 150.213  1.00  0.00           H  
ATOM   1830  HB3 LEU A 228     209.340 123.609 152.370  1.00  0.00           H  
ATOM   1831  HB2 LEU A 228     209.317 121.987 152.819  1.00  0.00           H  
ATOM   1832  HG  LEU A 228     206.802 123.527 152.094  1.00  0.00           H  
ATOM   1833 HD11 LEU A 228     205.625 121.702 153.248  1.00  0.00           H  
ATOM   1834 HD12 LEU A 228     206.545 121.116 151.842  1.00  0.00           H  
ATOM   1835 HD13 LEU A 228     207.175 120.860 153.487  1.00  0.00           H  
ATOM   1836 HD21 LEU A 228     206.379 123.643 154.512  1.00  0.00           H  
ATOM   1837 HD22 LEU A 228     207.971 122.909 154.820  1.00  0.00           H  
ATOM   1838 HD23 LEU A 228     207.863 124.511 154.053  1.00  0.00           H  
ATOM   1839  N   ALA A 229     209.825 123.536 148.861  1.00105.58           N  
ATOM   1840  CA  ALA A 229     210.835 124.268 148.110  1.00105.58           C  
ATOM   1841  C   ALA A 229     210.920 125.694 148.630  1.00105.58           C  
ATOM   1842  O   ALA A 229     209.918 126.257 149.075  1.00105.58           O  
ATOM   1843  CB  ALA A 229     210.511 124.272 146.617  1.00105.58           C  
ATOM   1844  H   ALA A 229     208.925 123.400 148.422  1.00  0.00           H  
ATOM   1845  HA  ALA A 229     211.800 123.784 148.257  1.00  0.00           H  
ATOM   1846  HB1 ALA A 229     211.281 124.825 146.079  1.00  0.00           H  
ATOM   1847  HB2 ALA A 229     210.477 123.246 146.249  1.00  0.00           H  
ATOM   1848  HB3 ALA A 229     209.543 124.747 146.456  1.00  0.00           H  
ATOM   1849  N   ARG A 230     212.113 126.273 148.572  1.00111.09           N  
ATOM   1850  CA  ARG A 230     212.301 127.645 149.015  1.00111.09           C  
ATOM   1851  C   ARG A 230     212.430 128.575 147.818  1.00111.09           C  
ATOM   1852  O   ARG A 230     213.109 128.259 146.838  1.00111.09           O  
ATOM   1853  CB  ARG A 230     213.542 127.754 149.898  1.00111.09           C  
ATOM   1854  CG  ARG A 230     213.541 128.969 150.803  1.00111.09           C  
ATOM   1855  CD  ARG A 230     212.443 128.870 151.851  1.00111.09           C  
ATOM   1856  NE  ARG A 230     212.725 127.829 152.833  1.00111.09           N  
ATOM   1857  CZ  ARG A 230     213.465 128.008 153.923  1.00111.09           C  
ATOM   1858  NH1 ARG A 230     214.005 129.192 154.174  1.00111.09           N  
ATOM   1859  NH2 ARG A 230     213.669 127.001 154.761  1.00111.09           N1+
ATOM   1860  H   ARG A 230     212.907 125.760 148.216  1.00  0.00           H  
ATOM   1861  HA  ARG A 230     211.431 127.946 149.598  1.00  0.00           H  
ATOM   1862  HB3 ARG A 230     214.432 127.772 149.270  1.00  0.00           H  
ATOM   1863  HB2 ARG A 230     213.635 126.852 150.503  1.00  0.00           H  
ATOM   1864  HG3 ARG A 230     213.391 129.867 150.204  1.00  0.00           H  
ATOM   1865  HG2 ARG A 230     214.508 129.054 151.298  1.00  0.00           H  
ATOM   1866  HD3 ARG A 230     211.492 128.659 151.361  1.00  0.00           H  
ATOM   1867  HD2 ARG A 230     212.339 129.829 152.359  1.00  0.00           H  
ATOM   1868  HE  ARG A 230     212.317 126.925 152.643  1.00  0.00           H  
ATOM   1869 HH12 ARG A 230     214.567 129.325 155.003  1.00  0.00           H  
ATOM   1870 HH11 ARG A 230     213.855 129.961 153.537  1.00  0.00           H  
ATOM   1871 HH22 ARG A 230     214.231 127.139 155.589  1.00  0.00           H  
ATOM   1872 HH21 ARG A 230     213.262 126.096 154.572  1.00  0.00           H  
ATOM   1873  N   TYR A 231     211.766 129.724 147.899  1.00110.12           N  
ATOM   1874  CA  TYR A 231     211.836 130.747 146.868  1.00110.12           C  
ATOM   1875  C   TYR A 231     212.365 132.035 147.479  1.00110.12           C  
ATOM   1876  O   TYR A 231     212.061 132.355 148.631  1.00110.12           O  
ATOM   1877  CB  TYR A 231     210.468 130.985 146.222  1.00110.12           C  
ATOM   1878  CG  TYR A 231     210.530 131.794 144.947  1.00110.12           C  
ATOM   1879  CD1 TYR A 231     210.751 131.178 143.722  1.00110.12           C  
ATOM   1880  CD2 TYR A 231     210.362 133.174 144.968  1.00110.12           C  
ATOM   1881  CE1 TYR A 231     210.812 131.915 142.555  1.00110.12           C  
ATOM   1882  CE2 TYR A 231     210.422 133.917 143.808  1.00110.12           C  
ATOM   1883  CZ  TYR A 231     210.646 133.284 142.606  1.00110.12           C  
ATOM   1884  OH  TYR A 231     210.702 134.028 141.452  1.00110.12           O  
ATOM   1885  H   TYR A 231     211.183 129.915 148.701  1.00  0.00           H  
ATOM   1886  HA  TYR A 231     212.532 130.416 146.097  1.00  0.00           H  
ATOM   1887  HB3 TYR A 231     209.813 131.485 146.936  1.00  0.00           H  
ATOM   1888  HB2 TYR A 231     209.992 130.026 146.019  1.00  0.00           H  
ATOM   1889  HD1 TYR A 231     210.878 130.107 143.671  1.00  0.00           H  
ATOM   1890  HD2 TYR A 231     210.181 133.682 145.904  1.00  0.00           H  
ATOM   1891  HE1 TYR A 231     210.989 131.419 141.612  1.00  0.00           H  
ATOM   1892  HE2 TYR A 231     210.294 134.989 143.846  1.00  0.00           H  
ATOM   1893  HH  TYR A 231     210.568 134.955 141.662  1.00  0.00           H  
ATOM   1894  N   ILE A 232     213.163 132.765 146.708  1.00116.02           N  
ATOM   1895  CA  ILE A 232     213.836 133.968 147.184  1.00116.02           C  
ATOM   1896  C   ILE A 232     213.211 135.162 146.470  1.00116.02           C  
ATOM   1897  O   ILE A 232     213.351 135.325 145.255  1.00116.02           O  
ATOM   1898  CB  ILE A 232     215.350 133.911 146.962  1.00116.02           C  
ATOM   1899  CG1 ILE A 232     215.996 132.780 147.775  1.00116.02           C  
ATOM   1900  CG2 ILE A 232     215.983 135.238 147.338  1.00116.02           C  
ATOM   1901  CD1 ILE A 232     216.209 131.476 147.017  1.00116.02           C  
ATOM   1902  H   ILE A 232     213.325 132.494 145.749  1.00  0.00           H  
ATOM   1903  HA  ILE A 232     213.648 134.068 148.253  1.00  0.00           H  
ATOM   1904  HB  ILE A 232     215.537 133.726 145.904  1.00  0.00           H  
ATOM   1905 HG13 ILE A 232     215.395 132.586 148.664  1.00  0.00           H  
ATOM   1906 HG12 ILE A 232     216.950 133.124 148.176  1.00  0.00           H  
ATOM   1907 HG21 ILE A 232     217.060 135.186 147.176  1.00  0.00           H  
ATOM   1908 HG22 ILE A 232     215.561 136.031 146.720  1.00  0.00           H  
ATOM   1909 HG23 ILE A 232     215.784 135.452 148.388  1.00  0.00           H  
ATOM   1910 HD11 ILE A 232     216.670 130.742 147.678  1.00  0.00           H  
ATOM   1911 HD12 ILE A 232     215.248 131.097 146.668  1.00  0.00           H  
ATOM   1912 HD13 ILE A 232     216.861 131.654 146.162  1.00  0.00           H  
ATOM   1913  N   MET A 233     212.510 135.999 147.234  1.00118.10           N  
ATOM   1914  CA  MET A 233     211.969 137.264 146.741  1.00118.10           C  
ATOM   1915  C   MET A 233     213.003 138.359 147.002  1.00118.10           C  
ATOM   1916  O   MET A 233     212.884 139.163 147.927  1.00118.10           O  
ATOM   1917  CB  MET A 233     210.658 137.573 147.446  1.00118.10           C  
ATOM   1918  CG  MET A 233     209.701 136.403 147.527  1.00118.10           C  
ATOM   1919  SD  MET A 233     208.719 136.208 146.041  1.00118.10           S  
ATOM   1920  CE  MET A 233     207.629 137.609 146.234  1.00118.10           C  
ATOM   1921  H   MET A 233     212.331 135.770 148.201  1.00  0.00           H  
ATOM   1922  HA  MET A 233     211.791 137.186 145.669  1.00  0.00           H  
ATOM   1923  HB3 MET A 233     210.167 138.407 146.945  1.00  0.00           H  
ATOM   1924  HB2 MET A 233     210.866 137.939 148.451  1.00  0.00           H  
ATOM   1925  HG3 MET A 233     209.040 136.535 148.383  1.00  0.00           H  
ATOM   1926  HG2 MET A 233     210.263 135.488 147.713  1.00  0.00           H  
ATOM   1927  HE1 MET A 233     206.938 137.651 145.392  1.00  0.00           H  
ATOM   1928  HE2 MET A 233     207.065 137.507 147.161  1.00  0.00           H  
ATOM   1929  HE3 MET A 233     208.217 138.526 146.266  1.00  0.00           H  
ATOM   1930  N   ASP A 234     214.029 138.396 146.146  1.00124.24           N  
ATOM   1931  CA  ASP A 234     215.253 139.110 146.506  1.00124.24           C  
ATOM   1932  C   ASP A 234     215.082 140.629 146.415  1.00124.24           C  
ATOM   1933  O   ASP A 234     215.076 141.321 147.440  1.00124.24           O  
ATOM   1934  CB  ASP A 234     216.416 138.606 145.635  1.00124.24           C  
ATOM   1935  CG  ASP A 234     216.042 138.462 144.160  1.00124.24           C  
ATOM   1936  OD1 ASP A 234     214.875 138.767 143.813  1.00124.24           O  
ATOM   1937  OD2 ASP A 234     216.902 138.016 143.367  1.00124.24           O1-
ATOM   1938  H   ASP A 234     213.958 137.931 145.252  1.00  0.00           H  
ATOM   1939  HA  ASP A 234     215.486 138.865 147.542  1.00  0.00           H  
ATOM   1940  HB3 ASP A 234     216.764 137.646 146.016  1.00  0.00           H  
ATOM   1941  HB2 ASP A 234     217.261 139.288 145.729  1.00  0.00           H  
ATOM   1942  N   ASP A 235     214.870 141.151 145.209  1.00125.88           N  
ATOM   1943  CA  ASP A 235     214.499 142.534 144.916  1.00125.88           C  
ATOM   1944  C   ASP A 235     214.141 142.616 143.439  1.00125.88           C  
ATOM   1945  O   ASP A 235     214.613 141.824 142.619  1.00125.88           O  
ATOM   1946  CB  ASP A 235     215.592 143.573 145.264  1.00125.88           C  
ATOM   1947  CG  ASP A 235     216.952 143.236 144.679  1.00125.88           C  
ATOM   1948  OD1 ASP A 235     217.131 142.122 144.149  1.00125.88           O  
ATOM   1949  OD2 ASP A 235     217.851 144.106 144.750  1.00125.88           O1-
ATOM   1950  H   ASP A 235     214.963 140.574 144.385  1.00  0.00           H  
ATOM   1951  HA  ASP A 235     213.607 142.775 145.494  1.00  0.00           H  
ATOM   1952  HB3 ASP A 235     215.676 143.661 146.347  1.00  0.00           H  
ATOM   1953  HB2 ASP A 235     215.281 144.557 144.913  1.00  0.00           H  
ATOM   1954  N   LEU A 236     213.292 143.585 143.118  1.00121.02           N  
ATOM   1955  CA  LEU A 236     212.688 143.702 141.791  1.00121.02           C  
ATOM   1956  C   LEU A 236     213.350 144.837 141.010  1.00121.02           C  
ATOM   1957  O   LEU A 236     212.866 145.965 140.938  1.00121.02           O  
ATOM   1958  CB  LEU A 236     211.178 143.907 141.918  1.00121.02           C  
ATOM   1959  CG  LEU A 236     210.223 142.724 142.176  1.00121.02           C  
ATOM   1960  CD1 LEU A 236     210.348 142.115 143.565  1.00121.02           C  
ATOM   1961  CD2 LEU A 236     208.789 143.166 141.970  1.00121.02           C  
ATOM   1962  H   LEU A 236     213.038 144.282 143.804  1.00  0.00           H  
ATOM   1963  HA  LEU A 236     212.862 142.770 141.253  1.00  0.00           H  
ATOM   1964  HB3 LEU A 236     210.824 144.461 141.048  1.00  0.00           H  
ATOM   1965  HB2 LEU A 236     210.990 144.679 142.664  1.00  0.00           H  
ATOM   1966  HG  LEU A 236     210.445 141.946 141.445  1.00  0.00           H  
ATOM   1967 HD11 LEU A 236     209.643 141.290 143.665  1.00  0.00           H  
ATOM   1968 HD12 LEU A 236     211.363 141.745 143.710  1.00  0.00           H  
ATOM   1969 HD13 LEU A 236     210.128 142.874 144.316  1.00  0.00           H  
ATOM   1970 HD21 LEU A 236     208.119 142.326 142.154  1.00  0.00           H  
ATOM   1971 HD22 LEU A 236     208.555 143.975 142.662  1.00  0.00           H  
ATOM   1972 HD23 LEU A 236     208.660 143.516 140.946  1.00  0.00           H  
ATOM   1973  N   LYS A 237     214.499 144.502 140.440  1.00123.43           N  
ATOM   1974  CA  LYS A 237     215.367 145.448 139.750  1.00123.43           C  
ATOM   1975  C   LYS A 237     214.983 145.567 138.272  1.00123.43           C  
ATOM   1976  O   LYS A 237     213.889 145.188 137.840  1.00123.43           O  
ATOM   1977  CB  LYS A 237     216.816 145.016 139.938  1.00123.43           C  
ATOM   1978  CG  LYS A 237     217.088 143.614 139.413  1.00123.43           C  
ATOM   1979  CD  LYS A 237     218.489 143.143 139.751  1.00123.43           C  
ATOM   1980  CE  LYS A 237     218.744 141.758 139.183  1.00123.43           C  
ATOM   1981  NZ  LYS A 237     217.869 140.737 139.819  1.00123.43           N1+
ATOM   1982  H   LYS A 237     214.817 143.544 140.470  1.00  0.00           H  
ATOM   1983  HA  LYS A 237     215.241 146.426 140.214  1.00  0.00           H  
ATOM   1984  HB3 LYS A 237     217.073 145.063 140.996  1.00  0.00           H  
ATOM   1985  HB2 LYS A 237     217.473 145.725 139.435  1.00  0.00           H  
ATOM   1986  HG3 LYS A 237     216.951 143.599 138.332  1.00  0.00           H  
ATOM   1987  HG2 LYS A 237     216.361 142.921 139.836  1.00  0.00           H  
ATOM   1988  HD3 LYS A 237     218.613 143.120 140.834  1.00  0.00           H  
ATOM   1989  HD2 LYS A 237     219.216 143.843 139.340  1.00  0.00           H  
ATOM   1990  HE3 LYS A 237     219.789 141.489 139.339  1.00  0.00           H  
ATOM   1991  HE2 LYS A 237     218.567 141.769 138.108  1.00  0.00           H  
ATOM   1992  HZ1 LYS A 237     218.064 139.830 139.419  1.00  0.00           H  
ATOM   1993  HZ2 LYS A 237     218.047 140.712 140.813  1.00  0.00           H  
ATOM   1994  HZ3 LYS A 237     216.901 140.975 139.657  1.00  0.00           H  
ATOM   1995  N   ARG A 238     215.912 146.113 137.480  1.00122.03           N  
ATOM   1996  CA  ARG A 238     215.959 146.316 136.024  1.00122.03           C  
ATOM   1997  C   ARG A 238     216.100 145.053 135.231  1.00122.03           C  
ATOM   1998  O   ARG A 238     216.151 145.176 134.001  1.00122.03           O  
ATOM   1999  CB  ARG A 238     217.133 147.253 135.693  1.00122.03           C  
ATOM   2000  CG  ARG A 238     217.031 148.709 136.174  1.00122.03           C  
ATOM   2001  CD  ARG A 238     218.228 149.521 135.737  1.00122.03           C  
ATOM   2002  NE  ARG A 238     218.294 150.892 136.178  1.00122.03           N  
ATOM   2003  CZ  ARG A 238     219.365 151.624 135.934  1.00122.03           C  
ATOM   2004  NH1 ARG A 238     219.428 152.894 136.323  1.00122.03           N  
ATOM   2005  NH2 ARG A 238     220.393 151.039 135.333  1.00122.03           N1+
ATOM   2006  H   ARG A 238     216.766 146.475 137.879  1.00  0.00           H  
ATOM   2007  HA  ARG A 238     215.035 146.808 135.719  1.00  0.00           H  
ATOM   2008  HB3 ARG A 238     217.307 147.243 134.617  1.00  0.00           H  
ATOM   2009  HB2 ARG A 238     218.057 146.815 136.070  1.00  0.00           H  
ATOM   2010  HG3 ARG A 238     216.958 148.728 137.261  1.00  0.00           H  
ATOM   2011  HG2 ARG A 238     216.122 149.160 135.776  1.00  0.00           H  
ATOM   2012  HD3 ARG A 238     218.304 149.490 134.650  1.00  0.00           H  
ATOM   2013  HD2 ARG A 238     219.140 149.004 136.037  1.00  0.00           H  
ATOM   2014  HE  ARG A 238     217.512 151.292 136.677  1.00  0.00           H  
ATOM   2015 HH12 ARG A 238     220.254 153.441 136.129  1.00  0.00           H  
ATOM   2016 HH11 ARG A 238     218.649 153.311 136.813  1.00  0.00           H  
ATOM   2017 HH22 ARG A 238     221.228 151.569 135.131  1.00  0.00           H  
ATOM   2018 HH21 ARG A 238     220.340 150.063 135.077  1.00  0.00           H  
ATOM   2019  N   ASP A 239     216.196 143.870 135.823  1.00124.21           N  
ATOM   2020  CA  ASP A 239     216.252 142.642 135.042  1.00124.21           C  
ATOM   2021  C   ASP A 239     214.848 142.322 134.541  1.00124.21           C  
ATOM   2022  O   ASP A 239     213.904 142.284 135.341  1.00124.21           O  
ATOM   2023  CB  ASP A 239     216.834 141.498 135.876  1.00124.21           C  
ATOM   2024  CG  ASP A 239     217.152 140.268 135.045  1.00124.21           C  
ATOM   2025  OD1 ASP A 239     216.214 139.565 134.631  1.00124.21           O  
ATOM   2026  OD2 ASP A 239     218.346 139.997 134.808  1.00124.21           O1-
ATOM   2027  H   ASP A 239     216.231 143.811 136.831  1.00  0.00           H  
ATOM   2028  HA  ASP A 239     216.899 142.808 134.180  1.00  0.00           H  
ATOM   2029  HB3 ASP A 239     216.131 141.230 136.665  1.00  0.00           H  
ATOM   2030  HB2 ASP A 239     217.739 141.840 136.378  1.00  0.00           H  
ATOM   2031  N   PRO A 240     214.662 142.095 133.237  1.00121.68           N  
ATOM   2032  CA  PRO A 240     213.300 141.884 132.714  1.00121.68           C  
ATOM   2033  C   PRO A 240     212.666 140.550 133.086  1.00121.68           C  
ATOM   2034  O   PRO A 240     211.495 140.339 132.748  1.00121.68           O  
ATOM   2035  CB  PRO A 240     213.483 142.001 131.194  1.00121.68           C  
ATOM   2036  CG  PRO A 240     214.794 142.690 131.005  1.00121.68           C  
ATOM   2037  CD  PRO A 240     215.644 142.250 132.153  1.00121.68           C  
ATOM   2038  HA  PRO A 240     212.656 142.693 133.059  1.00  0.00           H  
ATOM   2039  HB3 PRO A 240     212.686 142.619 130.780  1.00  0.00           H  
ATOM   2040  HB2 PRO A 240     213.533 141.003 130.758  1.00  0.00           H  
ATOM   2041  HG3 PRO A 240     214.646 143.769 131.057  1.00  0.00           H  
ATOM   2042  HG2 PRO A 240     215.247 142.357 130.071  1.00  0.00           H  
ATOM   2043  HD2 PRO A 240     216.082 141.279 131.924  1.00  0.00           H  
ATOM   2044  HD3 PRO A 240     216.340 143.048 132.411  1.00  0.00           H  
ATOM   2045  N   LEU A 241     213.386 139.639 133.740  1.00116.03           N  
ATOM   2046  CA  LEU A 241     212.765 138.408 134.209  1.00116.03           C  
ATOM   2047  C   LEU A 241     211.800 138.719 135.356  1.00116.03           C  
ATOM   2048  O   LEU A 241     211.931 139.720 136.063  1.00116.03           O  
ATOM   2049  CB  LEU A 241     213.822 137.397 134.657  1.00116.03           C  
ATOM   2050  CG  LEU A 241     214.515 136.451 133.661  1.00116.03           C  
ATOM   2051  CD1 LEU A 241     213.526 135.495 133.036  1.00116.03           C  
ATOM   2052  CD2 LEU A 241     215.308 137.165 132.570  1.00116.03           C  
ATOM   2053  H   LEU A 241     214.368 139.800 133.913  1.00  0.00           H  
ATOM   2054  HA  LEU A 241     212.196 137.973 133.387  1.00  0.00           H  
ATOM   2055  HB3 LEU A 241     213.416 136.805 135.477  1.00  0.00           H  
ATOM   2056  HB2 LEU A 241     214.586 137.920 135.233  1.00  0.00           H  
ATOM   2057  HG  LEU A 241     215.224 135.850 134.231  1.00  0.00           H  
ATOM   2058 HD11 LEU A 241     214.045 134.840 132.337  1.00  0.00           H  
ATOM   2059 HD12 LEU A 241     213.057 134.895 133.816  1.00  0.00           H  
ATOM   2060 HD13 LEU A 241     212.761 136.060 132.503  1.00  0.00           H  
ATOM   2061 HD21 LEU A 241     215.765 136.427 131.910  1.00  0.00           H  
ATOM   2062 HD22 LEU A 241     214.639 137.803 131.993  1.00  0.00           H  
ATOM   2063 HD23 LEU A 241     216.087 137.775 133.027  1.00  0.00           H  
ATOM   2064  N   TYR A 242     210.820 137.840 135.538  1.00111.88           N  
ATOM   2065  CA  TYR A 242     209.689 138.107 136.418  1.00111.88           C  
ATOM   2066  C   TYR A 242     209.883 137.441 137.773  1.00111.88           C  
ATOM   2067  O   TYR A 242     210.506 136.379 137.868  1.00111.88           O  
ATOM   2068  CB  TYR A 242     208.387 137.626 135.780  1.00111.88           C  
ATOM   2069  CG  TYR A 242     207.815 138.599 134.778  1.00111.88           C  
ATOM   2070  CD1 TYR A 242     207.959 139.970 134.956  1.00111.88           C  
ATOM   2071  CD2 TYR A 242     207.133 138.150 133.655  1.00111.88           C  
ATOM   2072  CE1 TYR A 242     207.437 140.868 134.048  1.00111.88           C  
ATOM   2073  CE2 TYR A 242     206.608 139.040 132.737  1.00111.88           C  
ATOM   2074  CZ  TYR A 242     206.763 140.398 132.940  1.00111.88           C  
ATOM   2075  OH  TYR A 242     206.244 141.291 132.032  1.00111.88           O  
ATOM   2076  H   TYR A 242     210.843 136.951 135.058  1.00  0.00           H  
ATOM   2077  HA  TYR A 242     209.619 139.184 136.571  1.00  0.00           H  
ATOM   2078  HB3 TYR A 242     207.650 137.436 136.561  1.00  0.00           H  
ATOM   2079  HB2 TYR A 242     208.555 136.664 135.295  1.00  0.00           H  
ATOM   2080  HD1 TYR A 242     208.488 140.350 135.818  1.00  0.00           H  
ATOM   2081  HD2 TYR A 242     207.006 137.091 133.488  1.00  0.00           H  
ATOM   2082  HE1 TYR A 242     207.558 141.929 134.208  1.00  0.00           H  
ATOM   2083  HE2 TYR A 242     206.081 138.672 131.869  1.00  0.00           H  
ATOM   2084  HH  TYR A 242     205.808 140.811 131.324  1.00  0.00           H  
ATOM   2085  N   CYS A 243     209.349 138.072 138.818  1.00105.44           N  
ATOM   2086  CA  CYS A 243     209.385 137.523 140.168  1.00105.44           C  
ATOM   2087  C   CYS A 243     208.046 136.868 140.477  1.00105.44           C  
ATOM   2088  O   CYS A 243     206.993 137.475 140.260  1.00105.44           O  
ATOM   2089  CB  CYS A 243     209.691 138.616 141.190  1.00105.44           C  
ATOM   2090  SG  CYS A 243     209.904 138.016 142.883  1.00105.44           S  
ATOM   2091  H   CYS A 243     208.897 138.966 138.691  1.00  0.00           H  
ATOM   2092  HA  CYS A 243     210.167 136.765 140.219  1.00  0.00           H  
ATOM   2093  HB3 CYS A 243     208.897 139.363 141.169  1.00  0.00           H  
ATOM   2094  HB2 CYS A 243     210.586 139.157 140.883  1.00  0.00           H  
ATOM   2095  HG  CYS A 243     210.166 139.047 143.692  1.00  0.00           H  
ATOM   2096  N   LEU A 244     208.090 135.641 140.992  1.00 98.33           N  
ATOM   2097  CA  LEU A 244     206.876 134.905 141.318  1.00 98.33           C  
ATOM   2098  C   LEU A 244     206.180 135.537 142.519  1.00 98.33           C  
ATOM   2099  O   LEU A 244     206.811 136.190 143.352  1.00 98.33           O  
ATOM   2100  CB  LEU A 244     207.219 133.445 141.609  1.00 98.33           C  
ATOM   2101  CG  LEU A 244     206.152 132.379 141.391  1.00 98.33           C  
ATOM   2102  CD1 LEU A 244     205.861 132.230 139.912  1.00 98.33           C  
ATOM   2103  CD2 LEU A 244     206.615 131.061 141.974  1.00 98.33           C  
ATOM   2104  H   LEU A 244     208.981 135.198 141.166  1.00  0.00           H  
ATOM   2105  HA  LEU A 244     206.202 134.943 140.462  1.00  0.00           H  
ATOM   2106  HB3 LEU A 244     207.599 133.365 142.628  1.00  0.00           H  
ATOM   2107  HB2 LEU A 244     208.114 133.172 141.050  1.00  0.00           H  
ATOM   2108  HG  LEU A 244     205.238 132.687 141.900  1.00  0.00           H  
ATOM   2109 HD11 LEU A 244     205.097 131.466 139.767  1.00  0.00           H  
ATOM   2110 HD12 LEU A 244     205.504 133.180 139.514  1.00  0.00           H  
ATOM   2111 HD13 LEU A 244     206.772 131.937 139.390  1.00  0.00           H  
ATOM   2112 HD21 LEU A 244     205.848 130.303 141.815  1.00  0.00           H  
ATOM   2113 HD22 LEU A 244     207.538 130.751 141.485  1.00  0.00           H  
ATOM   2114 HD23 LEU A 244     206.793 131.178 143.043  1.00  0.00           H  
ATOM   2115  N   ASP A 245     204.867 135.355 142.605  1.00 93.82           N  
ATOM   2116  CA  ASP A 245     204.100 135.942 143.694  1.00 93.82           C  
ATOM   2117  C   ASP A 245     203.950 134.955 144.842  1.00 93.82           C  
ATOM   2118  O   ASP A 245     203.821 133.747 144.636  1.00 93.82           O  
ATOM   2119  CB  ASP A 245     202.717 136.395 143.239  1.00 93.82           C  
ATOM   2120  CG  ASP A 245     202.125 137.436 144.165  1.00 93.82           C  
ATOM   2121  OD1 ASP A 245     202.905 138.181 144.789  1.00 93.82           O  
ATOM   2122  OD2 ASP A 245     200.888 137.508 144.282  1.00 93.82           O1-
ATOM   2123  H   ASP A 245     204.387 134.803 141.909  1.00  0.00           H  
ATOM   2124  HA  ASP A 245     204.641 136.814 144.062  1.00  0.00           H  
ATOM   2125  HB3 ASP A 245     202.051 135.533 143.190  1.00  0.00           H  
ATOM   2126  HB2 ASP A 245     202.783 136.803 142.230  1.00  0.00           H  
ATOM   2127  N   ASN A 246     203.931 135.498 146.058  1.00 93.69           N  
ATOM   2128  CA  ASN A 246     204.032 134.707 147.273  1.00 93.69           C  
ATOM   2129  C   ASN A 246     202.690 134.333 147.882  1.00 93.69           C  
ATOM   2130  O   ASN A 246     202.654 133.477 148.771  1.00 93.69           O  
ATOM   2131  CB  ASN A 246     204.853 135.464 148.320  1.00 93.69           C  
ATOM   2132  CG  ASN A 246     204.367 136.878 148.518  1.00 93.69           C  
ATOM   2133  OD1 ASN A 246     203.683 137.434 147.662  1.00 93.69           O  
ATOM   2134  ND2 ASN A 246     204.711 137.470 149.654  1.00 93.69           N  
ATOM   2135  H   ASN A 246     203.844 136.499 146.163  1.00  0.00           H  
ATOM   2136  HA  ASN A 246     204.561 133.785 147.032  1.00  0.00           H  
ATOM   2137  HB3 ASN A 246     205.900 135.480 148.017  1.00  0.00           H  
ATOM   2138  HB2 ASN A 246     204.811 134.930 149.269  1.00  0.00           H  
ATOM   2139 HD22 ASN A 246     204.413 138.417 149.840  1.00  0.00           H  
ATOM   2140 HD21 ASN A 246     205.271 136.974 150.333  1.00  0.00           H  
ATOM   2141  N   ASN A 247     201.595 134.941 147.440  1.00 82.63           N  
ATOM   2142  CA  ASN A 247     200.319 134.790 148.121  1.00 82.63           C  
ATOM   2143  C   ASN A 247     199.290 134.016 147.313  1.00 82.63           C  
ATOM   2144  O   ASN A 247     198.123 133.964 147.710  1.00 82.63           O  
ATOM   2145  CB  ASN A 247     199.764 136.160 148.486  1.00 82.63           C  
ATOM   2146  CG  ASN A 247     200.541 136.826 149.591  1.00 82.63           C  
ATOM   2147  OD1 ASN A 247     200.943 136.182 150.558  1.00 82.63           O  
ATOM   2148  ND2 ASN A 247     200.758 138.127 149.458  1.00 82.63           N  
ATOM   2149  H   ASN A 247     201.638 135.522 146.615  1.00  0.00           H  
ATOM   2150  HA  ASN A 247     200.497 134.244 149.047  1.00  0.00           H  
ATOM   2151  HB3 ASN A 247     198.721 136.060 148.786  1.00  0.00           H  
ATOM   2152  HB2 ASN A 247     199.769 136.800 147.603  1.00  0.00           H  
ATOM   2153 HD22 ASN A 247     201.273 138.628 150.167  1.00  0.00           H  
ATOM   2154 HD21 ASN A 247     200.408 138.617 148.647  1.00  0.00           H  
ATOM   2155  N   HIS A 248     199.683 133.417 146.196  1.00 80.73           N  
ATOM   2156  CA  HIS A 248     198.778 132.582 145.423  1.00 80.73           C  
ATOM   2157  C   HIS A 248     198.781 131.178 146.004  1.00 80.73           C  
ATOM   2158  O   HIS A 248     199.840 130.645 146.347  1.00 80.73           O  
ATOM   2159  CB  HIS A 248     199.181 132.559 143.951  1.00 80.73           C  
ATOM   2160  CG  HIS A 248     198.824 133.809 143.213  1.00 80.73           C  
ATOM   2161  ND1 HIS A 248     198.049 133.808 142.074  1.00 80.73           N  
ATOM   2162  CD2 HIS A 248     199.130 135.104 143.456  1.00 80.73           C  
ATOM   2163  CE1 HIS A 248     197.898 135.047 141.646  1.00 80.73           C  
ATOM   2164  NE2 HIS A 248     198.544 135.854 142.467  1.00 80.73           N  
ATOM   2165  H   HIS A 248     200.630 133.536 145.865  1.00  0.00           H  
ATOM   2166  HA  HIS A 248     197.771 132.991 145.503  1.00  0.00           H  
ATOM   2167  HB3 HIS A 248     198.714 131.704 143.462  1.00  0.00           H  
ATOM   2168  HB2 HIS A 248     200.254 132.387 143.873  1.00  0.00           H  
ATOM   2169  HD1 HIS A 248     197.698 132.937 141.703  1.00  0.00           H  
ATOM   2170  HD2 HIS A 248     199.736 135.364 144.311  1.00  0.00           H  
ATOM   2171  HE1 HIS A 248     197.318 135.244 140.757  1.00  0.00           H  
ATOM   2172  N   THR A 249     197.590 130.589 146.124  1.00 82.23           N  
ATOM   2173  CA  THR A 249     197.466 129.295 146.785  1.00 82.23           C  
ATOM   2174  C   THR A 249     198.031 128.174 145.926  1.00 82.23           C  
ATOM   2175  O   THR A 249     198.602 127.210 146.448  1.00 82.23           O  
ATOM   2176  CB  THR A 249     196.004 129.023 147.126  1.00 82.23           C  
ATOM   2177  OG1 THR A 249     195.253 128.887 145.915  1.00 82.23           O  
ATOM   2178  CG2 THR A 249     195.431 130.167 147.940  1.00 82.23           C  
ATOM   2179  H   THR A 249     196.764 131.039 145.755  1.00  0.00           H  
ATOM   2180  HA  THR A 249     198.033 129.331 147.715  1.00  0.00           H  
ATOM   2181  HB  THR A 249     195.933 128.100 147.701  1.00  0.00           H  
ATOM   2182  HG1 THR A 249     194.332 128.716 146.126  1.00  0.00           H  
ATOM   2183 HG21 THR A 249     194.387 129.959 148.176  1.00  0.00           H  
ATOM   2184 HG22 THR A 249     195.997 130.275 148.865  1.00  0.00           H  
ATOM   2185 HG23 THR A 249     195.496 131.091 147.365  1.00  0.00           H  
ATOM   2186  N   HIS A 250     197.874 128.272 144.611  1.00 84.24           N  
ATOM   2187  CA  HIS A 250     198.459 127.309 143.693  1.00 84.24           C  
ATOM   2188  C   HIS A 250     199.110 128.056 142.544  1.00 84.24           C  
ATOM   2189  O   HIS A 250     198.700 129.163 142.190  1.00 84.24           O  
ATOM   2190  CB  HIS A 250     197.420 126.321 143.164  1.00 84.24           C  
ATOM   2191  CG  HIS A 250     196.724 125.553 144.241  1.00 84.24           C  
ATOM   2192  ND1 HIS A 250     197.076 124.266 144.581  1.00 84.24           N  
ATOM   2193  CD2 HIS A 250     195.706 125.895 145.063  1.00 84.24           C  
ATOM   2194  CE1 HIS A 250     196.300 123.845 145.563  1.00 84.24           C  
ATOM   2195  NE2 HIS A 250     195.461 124.816 145.876  1.00 84.24           N  
ATOM   2196  H   HIS A 250     197.335 129.032 144.222  1.00  0.00           H  
ATOM   2197  HA  HIS A 250     199.230 126.750 144.223  1.00  0.00           H  
ATOM   2198  HB3 HIS A 250     197.900 125.625 142.476  1.00  0.00           H  
ATOM   2199  HB2 HIS A 250     196.682 126.857 142.567  1.00  0.00           H  
ATOM   2200  HD1 HIS A 250     197.828 123.802 144.092  1.00  0.00           H  
ATOM   2201  HD2 HIS A 250     195.256 126.874 144.987  1.00  0.00           H  
ATOM   2202  HE1 HIS A 250     196.426 122.849 145.962  1.00  0.00           H  
ATOM   2203  N   LEU A 251     200.139 127.446 141.973  1.00 91.47           N  
ATOM   2204  CA  LEU A 251     200.894 128.052 140.891  1.00 91.47           C  
ATOM   2205  C   LEU A 251     201.185 127.008 139.828  1.00 91.47           C  
ATOM   2206  O   LEU A 251     201.705 125.931 140.131  1.00 91.47           O  
ATOM   2207  CB  LEU A 251     202.199 128.657 141.404  1.00 91.47           C  
ATOM   2208  CG  LEU A 251     202.084 130.087 141.923  1.00 91.47           C  
ATOM   2209  CD1 LEU A 251     203.092 130.338 143.021  1.00 91.47           C  
ATOM   2210  CD2 LEU A 251     202.281 131.066 140.789  1.00 91.47           C  
ATOM   2211  H   LEU A 251     200.421 126.529 142.289  1.00  0.00           H  
ATOM   2212  HA  LEU A 251     200.292 128.845 140.447  1.00  0.00           H  
ATOM   2213  HB3 LEU A 251     202.949 128.619 140.614  1.00  0.00           H  
ATOM   2214  HB2 LEU A 251     202.608 128.020 142.189  1.00  0.00           H  
ATOM   2215  HG  LEU A 251     201.084 130.228 142.332  1.00  0.00           H  
ATOM   2216 HD11 LEU A 251     202.994 131.363 143.378  1.00  0.00           H  
ATOM   2217 HD12 LEU A 251     202.911 129.648 143.845  1.00  0.00           H  
ATOM   2218 HD13 LEU A 251     204.099 130.184 142.633  1.00  0.00           H  
ATOM   2219 HD21 LEU A 251     202.197 132.084 141.169  1.00  0.00           H  
ATOM   2220 HD22 LEU A 251     203.269 130.922 140.352  1.00  0.00           H  
ATOM   2221 HD23 LEU A 251     201.519 130.899 140.028  1.00  0.00           H  
ATOM   2222  N   LEU A 252     200.848 127.331 138.584  1.00 94.80           N  
ATOM   2223  CA  LEU A 252     201.156 126.480 137.444  1.00 94.80           C  
ATOM   2224  C   LEU A 252     202.175 127.199 136.578  1.00 94.80           C  
ATOM   2225  O   LEU A 252     201.949 128.342 136.167  1.00 94.80           O  
ATOM   2226  CB  LEU A 252     199.906 126.151 136.633  1.00 94.80           C  
ATOM   2227  CG  LEU A 252     198.787 125.442 137.380  1.00 94.80           C  
ATOM   2228  CD1 LEU A 252     197.739 125.033 136.380  1.00 94.80           C  
ATOM   2229  CD2 LEU A 252     199.316 124.240 138.138  1.00 94.80           C  
ATOM   2230  H   LEU A 252     200.359 128.196 138.402  1.00  0.00           H  
ATOM   2231  HA  LEU A 252     201.595 125.551 137.807  1.00  0.00           H  
ATOM   2232  HB3 LEU A 252     200.188 125.559 135.762  1.00  0.00           H  
ATOM   2233  HB2 LEU A 252     199.516 127.066 136.186  1.00  0.00           H  
ATOM   2234  HG  LEU A 252     198.342 126.138 138.091  1.00  0.00           H  
ATOM   2235 HD11 LEU A 252     196.925 124.522 136.894  1.00  0.00           H  
ATOM   2236 HD12 LEU A 252     197.351 125.919 135.877  1.00  0.00           H  
ATOM   2237 HD13 LEU A 252     198.181 124.362 135.643  1.00  0.00           H  
ATOM   2238 HD21 LEU A 252     198.496 123.751 138.663  1.00  0.00           H  
ATOM   2239 HD22 LEU A 252     199.768 123.538 137.437  1.00  0.00           H  
ATOM   2240 HD23 LEU A 252     200.066 124.566 138.859  1.00  0.00           H  
ATOM   2241  N   LEU A 253     203.289 126.533 136.306  1.00102.87           N  
ATOM   2242  CA  LEU A 253     204.377 127.162 135.581  1.00102.87           C  
ATOM   2243  C   LEU A 253     204.694 126.373 134.321  1.00102.87           C  
ATOM   2244  O   LEU A 253     205.300 125.305 134.389  1.00102.87           O  
ATOM   2245  CB  LEU A 253     205.624 127.283 136.465  1.00102.87           C  
ATOM   2246  CG  LEU A 253     205.706 128.396 137.519  1.00102.87           C  
ATOM   2247  CD1 LEU A 253     204.919 128.077 138.779  1.00102.87           C  
ATOM   2248  CD2 LEU A 253     207.143 128.706 137.871  1.00102.87           C  
ATOM   2249  H   LEU A 253     203.389 125.573 136.605  1.00  0.00           H  
ATOM   2250  HA  LEU A 253     204.063 128.164 135.290  1.00  0.00           H  
ATOM   2251  HXT LEU A 253     204.383 126.757 133.361  1.00  0.00           H  
ATOM   2252  HB3 LEU A 253     206.507 127.333 135.828  1.00  0.00           H  
ATOM   2253  HB2 LEU A 253     205.811 126.324 136.947  1.00  0.00           H  
ATOM   2254  HG  LEU A 253     205.274 129.296 137.081  1.00  0.00           H  
ATOM   2255 HD11 LEU A 253     205.015 128.901 139.486  1.00  0.00           H  
ATOM   2256 HD12 LEU A 253     203.868 127.937 138.526  1.00  0.00           H  
ATOM   2257 HD13 LEU A 253     205.308 127.164 139.230  1.00  0.00           H  
ATOM   2258 HD21 LEU A 253     207.172 129.498 138.620  1.00  0.00           H  
ATOM   2259 HD22 LEU A 253     207.621 127.812 138.271  1.00  0.00           H  
ATOM   2260 HD23 LEU A 253     207.674 129.033 136.977  1.00  0.00           H  
ATOM   2261  N   THR A 263     205.260 135.926 126.515  1.00106.63           N  
ATOM   2262  CA  THR A 263     203.885 135.445 126.602  1.00106.63           C  
ATOM   2263  C   THR A 263     203.803 133.956 126.302  1.00106.63           C  
ATOM   2264  O   THR A 263     203.039 133.522 125.442  1.00106.63           O  
ATOM   2265  CB  THR A 263     202.959 136.198 125.636  1.00106.63           C  
ATOM   2266  OG1 THR A 263     203.068 135.630 124.326  1.00106.63           O  
ATOM   2267  CG2 THR A 263     203.331 137.668 125.581  1.00106.63           C  
ATOM   2268  H1  THR A 263     205.285 136.915 126.718  1.00  0.00           H  
ATOM   2269  H2  THR A 263     205.833 135.431 127.183  1.00  0.00           H  
ATOM   2270  HA  THR A 263     203.528 135.610 127.618  1.00  0.00           H  
ATOM   2271  HB  THR A 263     201.930 136.103 125.982  1.00  0.00           H  
ATOM   2272  HG1 THR A 263     202.489 136.102 123.723  1.00  0.00           H  
ATOM   2273 HG21 THR A 263     202.665 138.186 124.892  1.00  0.00           H  
ATOM   2274 HG22 THR A 263     203.236 138.105 126.575  1.00  0.00           H  
ATOM   2275 HG23 THR A 263     204.360 137.770 125.237  1.00  0.00           H  
ATOM   2276  N   THR A 264     204.598 133.172 127.023  1.00105.72           N  
ATOM   2277  CA  THR A 264     204.570 131.724 126.896  1.00105.72           C  
ATOM   2278  C   THR A 264     203.302 131.125 127.493  1.00105.72           C  
ATOM   2279  O   THR A 264     202.856 130.061 127.047  1.00105.72           O  
ATOM   2280  CB  THR A 264     205.821 131.140 127.573  1.00105.72           C  
ATOM   2281  OG1 THR A 264     206.973 131.870 127.140  1.00105.72           O  
ATOM   2282  CG2 THR A 264     206.037 129.679 127.195  1.00105.72           C  
ATOM   2283  H   THR A 264     205.246 133.579 127.682  1.00  0.00           H  
ATOM   2284  HA  THR A 264     204.603 131.471 125.836  1.00  0.00           H  
ATOM   2285  HB  THR A 264     205.722 131.225 128.655  1.00  0.00           H  
ATOM   2286  HG1 THR A 264     207.757 131.509 127.560  1.00  0.00           H  
ATOM   2287 HG21 THR A 264     206.930 129.303 127.693  1.00  0.00           H  
ATOM   2288 HG22 THR A 264     205.173 129.091 127.506  1.00  0.00           H  
ATOM   2289 HG23 THR A 264     206.162 129.597 126.115  1.00  0.00           H  
ATOM   2290  N   GLU A 265     202.678 131.820 128.444  1.00106.08           N  
ATOM   2291  CA  GLU A 265     201.652 131.214 129.282  1.00106.08           C  
ATOM   2292  C   GLU A 265     200.284 131.160 128.613  1.00106.08           C  
ATOM   2293  O   GLU A 265     199.438 130.359 129.025  1.00106.08           O  
ATOM   2294  CB  GLU A 265     201.548 131.987 130.603  1.00106.08           C  
ATOM   2295  CG  GLU A 265     200.923 133.385 130.488  1.00106.08           C  
ATOM   2296  CD  GLU A 265     201.922 134.487 130.140  1.00106.08           C  
ATOM   2297  OE1 GLU A 265     203.050 134.173 129.710  1.00106.08           O  
ATOM   2298  OE2 GLU A 265     201.569 135.677 130.293  1.00106.08           O1-
ATOM   2299  H   GLU A 265     202.913 132.790 128.597  1.00  0.00           H  
ATOM   2300  HA  GLU A 265     201.959 130.193 129.509  1.00  0.00           H  
ATOM   2301  HB3 GLU A 265     202.538 132.070 131.051  1.00  0.00           H  
ATOM   2302  HB2 GLU A 265     200.981 131.397 131.323  1.00  0.00           H  
ATOM   2303  HG3 GLU A 265     200.421 133.634 131.423  1.00  0.00           H  
ATOM   2304  HG2 GLU A 265     200.131 133.366 129.740  1.00  0.00           H  
ATOM   2305  N   ALA A 266     200.044 131.963 127.580  1.00100.65           N  
ATOM   2306  CA  ALA A 266     198.674 132.161 127.104  1.00100.65           C  
ATOM   2307  C   ALA A 266     198.231 131.110 126.088  1.00100.65           C  
ATOM   2308  O   ALA A 266     197.672 131.437 125.045  1.00100.65           O  
ATOM   2309  CB  ALA A 266     198.535 133.562 126.524  1.00100.65           C  
ATOM   2310  H   ALA A 266     200.808 132.438 127.122  1.00  0.00           H  
ATOM   2311  HA  ALA A 266     198.010 132.091 127.965  1.00  0.00           H  
ATOM   2312  HB1 ALA A 266     197.515 133.709 126.170  1.00  0.00           H  
ATOM   2313  HB2 ALA A 266     198.761 134.299 127.295  1.00  0.00           H  
ATOM   2314  HB3 ALA A 266     199.229 133.682 125.692  1.00  0.00           H  
ATOM   2315  N   LYS A 267     198.463 129.842 126.379  1.00 98.55           N  
ATOM   2316  CA  LYS A 267     197.649 128.802 125.764  1.00 98.55           C  
ATOM   2317  C   LYS A 267     197.188 127.784 126.791  1.00 98.55           C  
ATOM   2318  O   LYS A 267     196.046 127.327 126.721  1.00 98.55           O  
ATOM   2319  CB  LYS A 267     198.403 128.091 124.613  1.00 98.55           C  
ATOM   2320  CG  LYS A 267     197.483 127.353 123.620  1.00 98.55           C  
ATOM   2321  CD  LYS A 267     197.272 125.873 123.929  1.00 98.55           C  
ATOM   2322  CE  LYS A 267     196.323 125.237 122.922  1.00 98.55           C  
ATOM   2323  NZ  LYS A 267     196.016 123.814 123.244  1.00 98.55           N1+
ATOM   2324  H   LYS A 267     199.201 129.599 127.024  1.00  0.00           H  
ATOM   2325  HA  LYS A 267     196.763 129.276 125.341  1.00  0.00           H  
ATOM   2326  HB3 LYS A 267     199.121 127.386 125.032  1.00  0.00           H  
ATOM   2327  HB2 LYS A 267     199.007 128.820 124.073  1.00  0.00           H  
ATOM   2328  HG3 LYS A 267     197.883 127.458 122.611  1.00  0.00           H  
ATOM   2329  HG2 LYS A 267     196.516 127.855 123.582  1.00  0.00           H  
ATOM   2330  HD3 LYS A 267     196.860 125.767 124.933  1.00  0.00           H  
ATOM   2331  HD2 LYS A 267     198.231 125.356 123.900  1.00  0.00           H  
ATOM   2332  HE3 LYS A 267     196.759 125.297 121.925  1.00  0.00           H  
ATOM   2333  HE2 LYS A 267     195.396 125.809 122.887  1.00  0.00           H  
ATOM   2334  HZ1 LYS A 267     195.386 123.440 122.549  1.00  0.00           H  
ATOM   2335  HZ2 LYS A 267     196.871 123.277 123.246  1.00  0.00           H  
ATOM   2336  HZ3 LYS A 267     195.583 123.760 124.155  1.00  0.00           H  
ATOM   2337  N   VAL A 268     198.047 127.433 127.751  1.00 94.86           N  
ATOM   2338  CA  VAL A 268     197.692 126.463 128.781  1.00 94.86           C  
ATOM   2339  C   VAL A 268     196.655 127.048 129.731  1.00 94.86           C  
ATOM   2340  O   VAL A 268     195.795 126.325 130.254  1.00 94.86           O  
ATOM   2341  CB  VAL A 268     198.979 125.990 129.492  1.00 94.86           C  
ATOM   2342  CG1 VAL A 268     199.766 127.163 130.065  1.00 94.86           C  
ATOM   2343  CG2 VAL A 268     198.676 124.974 130.580  1.00 94.86           C  
ATOM   2344  H   VAL A 268     198.970 127.842 127.777  1.00  0.00           H  
ATOM   2345  HA  VAL A 268     197.245 125.600 128.288  1.00  0.00           H  
ATOM   2346  HB  VAL A 268     199.608 125.501 128.748  1.00  0.00           H  
ATOM   2347 HG11 VAL A 268     200.665 126.792 130.558  1.00  0.00           H  
ATOM   2348 HG12 VAL A 268     200.047 127.841 129.259  1.00  0.00           H  
ATOM   2349 HG13 VAL A 268     199.149 127.696 130.789  1.00  0.00           H  
ATOM   2350 HG21 VAL A 268     199.605 124.664 131.058  1.00  0.00           H  
ATOM   2351 HG22 VAL A 268     198.018 125.423 131.324  1.00  0.00           H  
ATOM   2352 HG23 VAL A 268     198.187 124.105 130.140  1.00  0.00           H  
ATOM   2353  N   ARG A 269     196.678 128.366 129.926  1.00 90.43           N  
ATOM   2354  CA  ARG A 269     195.582 129.021 130.624  1.00 90.43           C  
ATOM   2355  C   ARG A 269     194.313 128.963 129.793  1.00 90.43           C  
ATOM   2356  O   ARG A 269     193.280 128.472 130.261  1.00 90.43           O  
ATOM   2357  CB  ARG A 269     195.946 130.467 130.941  1.00 90.43           C  
ATOM   2358  CG  ARG A 269     194.987 131.132 131.898  1.00 90.43           C  
ATOM   2359  CD  ARG A 269     195.604 132.374 132.482  1.00 90.43           C  
ATOM   2360  NE  ARG A 269     194.594 133.359 132.835  1.00 90.43           N  
ATOM   2361  CZ  ARG A 269     194.864 134.635 133.070  1.00 90.43           C  
ATOM   2362  NH1 ARG A 269     196.111 135.073 132.987  1.00 90.43           N  
ATOM   2363  NH2 ARG A 269     193.890 135.470 133.386  1.00 90.43           N1+
ATOM   2364  H   ARG A 269     197.457 128.913 129.589  1.00  0.00           H  
ATOM   2365  HA  ARG A 269     195.406 128.495 131.562  1.00  0.00           H  
ATOM   2366  HB3 ARG A 269     195.989 131.041 130.015  1.00  0.00           H  
ATOM   2367  HB2 ARG A 269     196.954 130.504 131.355  1.00  0.00           H  
ATOM   2368  HG3 ARG A 269     194.737 130.439 132.701  1.00  0.00           H  
ATOM   2369  HG2 ARG A 269     194.071 131.396 131.369  1.00  0.00           H  
ATOM   2370  HD3 ARG A 269     196.297 132.808 131.761  1.00  0.00           H  
ATOM   2371  HD2 ARG A 269     196.179 132.110 133.369  1.00  0.00           H  
ATOM   2372  HE  ARG A 269     193.643 133.024 132.897  1.00  0.00           H  
ATOM   2373 HH12 ARG A 269     196.318 136.045 133.166  1.00  0.00           H  
ATOM   2374 HH11 ARG A 269     196.855 134.435 132.745  1.00  0.00           H  
ATOM   2375 HH22 ARG A 269     194.097 136.442 133.565  1.00  0.00           H  
ATOM   2376 HH21 ARG A 269     192.939 135.136 133.449  1.00  0.00           H  
ATOM   2377  N   THR A 270     194.400 129.392 128.531  1.00 96.17           N  
ATOM   2378  CA  THR A 270     193.206 129.549 127.709  1.00 96.17           C  
ATOM   2379  C   THR A 270     192.597 128.211 127.324  1.00 96.17           C  
ATOM   2380  O   THR A 270     191.395 128.132 127.065  1.00 96.17           O  
ATOM   2381  CB  THR A 270     193.529 130.365 126.467  1.00 96.17           C  
ATOM   2382  OG1 THR A 270     194.429 129.629 125.634  1.00 96.17           O  
ATOM   2383  CG2 THR A 270     194.163 131.686 126.850  1.00 96.17           C  
ATOM   2384  H   THR A 270     195.302 129.613 128.134  1.00  0.00           H  
ATOM   2385  HA  THR A 270     192.467 130.100 128.291  1.00  0.00           H  
ATOM   2386  HB  THR A 270     192.608 130.557 125.916  1.00  0.00           H  
ATOM   2387  HG1 THR A 270     194.633 130.144 124.850  1.00  0.00           H  
ATOM   2388 HG21 THR A 270     194.387 132.257 125.949  1.00  0.00           H  
ATOM   2389 HG22 THR A 270     193.474 132.253 127.476  1.00  0.00           H  
ATOM   2390 HG23 THR A 270     195.085 131.501 127.401  1.00  0.00           H  
ATOM   2391  N   GLN A 271     193.399 127.150 127.289  1.00 96.85           N  
ATOM   2392  CA  GLN A 271     192.821 125.833 127.055  1.00 96.85           C  
ATOM   2393  C   GLN A 271     192.151 125.289 128.309  1.00 96.85           C  
ATOM   2394  O   GLN A 271     191.212 124.491 128.212  1.00 96.85           O  
ATOM   2395  CB  GLN A 271     193.887 124.858 126.554  1.00 96.85           C  
ATOM   2396  CG  GLN A 271     193.353 123.763 125.647  1.00 96.85           C  
ATOM   2397  CD  GLN A 271     192.874 122.549 126.419  1.00 96.85           C  
ATOM   2398  OE1 GLN A 271     193.195 122.382 127.595  1.00 96.85           O  
ATOM   2399  NE2 GLN A 271     192.099 121.696 125.760  1.00 96.85           N  
ATOM   2400  H   GLN A 271     194.393 127.264 127.424  1.00  0.00           H  
ATOM   2401  HA  GLN A 271     192.061 125.930 126.280  1.00  0.00           H  
ATOM   2402  HB3 GLN A 271     194.393 124.406 127.407  1.00  0.00           H  
ATOM   2403  HB2 GLN A 271     194.666 125.412 126.031  1.00  0.00           H  
ATOM   2404  HG3 GLN A 271     194.131 123.462 124.945  1.00  0.00           H  
ATOM   2405  HG2 GLN A 271     192.533 124.157 125.047  1.00  0.00           H  
ATOM   2406 HE22 GLN A 271     191.750 120.869 126.223  1.00  0.00           H  
ATOM   2407 HE21 GLN A 271     191.858 121.874 124.795  1.00  0.00           H  
ATOM   2408  N   LEU A 272     192.615 125.706 129.487  1.00 92.46           N  
ATOM   2409  CA  LEU A 272     191.994 125.260 130.728  1.00 92.46           C  
ATOM   2410  C   LEU A 272     190.628 125.905 130.915  1.00 92.46           C  
ATOM   2411  O   LEU A 272     189.671 125.246 131.341  1.00 92.46           O  
ATOM   2412  CB  LEU A 272     192.911 125.574 131.908  1.00 92.46           C  
ATOM   2413  CG  LEU A 272     192.394 125.166 133.284  1.00 92.46           C  
ATOM   2414  CD1 LEU A 272     192.046 123.687 133.316  1.00 92.46           C  
ATOM   2415  CD2 LEU A 272     193.417 125.497 134.350  1.00 92.46           C  
ATOM   2416  H   LEU A 272     193.403 126.336 129.525  1.00  0.00           H  
ATOM   2417  HA  LEU A 272     191.859 124.180 130.676  1.00  0.00           H  
ATOM   2418  HB3 LEU A 272     193.140 126.640 131.912  1.00  0.00           H  
ATOM   2419  HB2 LEU A 272     193.885 125.114 131.739  1.00  0.00           H  
ATOM   2420  HG  LEU A 272     191.488 125.735 133.491  1.00  0.00           H  
ATOM   2421 HD11 LEU A 272     191.680 123.421 134.308  1.00  0.00           H  
ATOM   2422 HD12 LEU A 272     191.273 123.479 132.576  1.00  0.00           H  
ATOM   2423 HD13 LEU A 272     192.935 123.099 133.088  1.00  0.00           H  
ATOM   2424 HD21 LEU A 272     193.034 125.200 135.326  1.00  0.00           H  
ATOM   2425 HD22 LEU A 272     194.343 124.960 134.145  1.00  0.00           H  
ATOM   2426 HD23 LEU A 272     193.611 126.570 134.347  1.00  0.00           H  
ATOM   2427  N   GLU A 273     190.524 127.197 130.596  1.00 93.11           N  
ATOM   2428  CA  GLU A 273     189.252 127.900 130.709  1.00 93.11           C  
ATOM   2429  C   GLU A 273     188.309 127.451 129.606  1.00 93.11           C  
ATOM   2430  O   GLU A 273     187.088 127.443 129.783  1.00 93.11           O  
ATOM   2431  CB  GLU A 273     189.497 129.405 130.652  1.00 93.11           C  
ATOM   2432  CG  GLU A 273     190.652 129.769 131.550  1.00 93.11           C  
ATOM   2433  CD  GLU A 273     191.332 131.068 131.176  1.00 93.11           C  
ATOM   2434  OE1 GLU A 273     191.724 131.231 130.015  1.00 93.11           O  
ATOM   2435  OE2 GLU A 273     191.637 131.869 132.071  1.00 93.11           O1-
ATOM   2436  H   GLU A 273     191.335 127.704 130.270  1.00  0.00           H  
ATOM   2437  HA  GLU A 273     188.803 127.656 131.672  1.00  0.00           H  
ATOM   2438  HB3 GLU A 273     188.601 129.931 130.981  1.00  0.00           H  
ATOM   2439  HB2 GLU A 273     189.728 129.697 129.627  1.00  0.00           H  
ATOM   2440  HG3 GLU A 273     191.385 128.962 131.542  1.00  0.00           H  
ATOM   2441  HG2 GLU A 273     190.304 129.827 132.581  1.00  0.00           H  
ATOM   2442  N   LYS A 274     188.867 127.056 128.457  1.00 94.90           N  
ATOM   2443  CA  LYS A 274     188.089 126.400 127.417  1.00 94.90           C  
ATOM   2444  C   LYS A 274     187.853 124.926 127.746  1.00 94.90           C  
ATOM   2445  O   LYS A 274     187.143 124.239 127.010  1.00 94.90           O  
ATOM   2446  CB  LYS A 274     188.809 126.558 126.070  1.00 94.90           C  
ATOM   2447  CG  LYS A 274     188.031 126.266 124.782  1.00 94.90           C  
ATOM   2448  CD  LYS A 274     188.923 126.451 123.568  1.00 94.90           C  
ATOM   2449  CE  LYS A 274     189.966 125.345 123.513  1.00 94.90           C  
ATOM   2450  NZ  LYS A 274     190.332 124.974 122.124  1.00 94.90           N1+
ATOM   2451  H   LYS A 274     189.852 127.211 128.294  1.00  0.00           H  
ATOM   2452  HA  LYS A 274     187.121 126.896 127.349  1.00  0.00           H  
ATOM   2453  HB3 LYS A 274     189.719 125.958 126.080  1.00  0.00           H  
ATOM   2454  HB2 LYS A 274     189.235 127.559 126.009  1.00  0.00           H  
ATOM   2455  HG3 LYS A 274     187.178 126.941 124.712  1.00  0.00           H  
ATOM   2456  HG2 LYS A 274     187.659 125.242 124.807  1.00  0.00           H  
ATOM   2457  HD3 LYS A 274     189.422 127.418 123.628  1.00  0.00           H  
ATOM   2458  HD2 LYS A 274     188.316 126.422 122.663  1.00  0.00           H  
ATOM   2459  HE3 LYS A 274     189.589 124.466 124.036  1.00  0.00           H  
ATOM   2460  HE2 LYS A 274     190.859 125.663 124.051  1.00  0.00           H  
ATOM   2461  HZ1 LYS A 274     191.024 124.239 122.143  1.00  0.00           H  
ATOM   2462  HZ2 LYS A 274     189.511 124.650 121.634  1.00  0.00           H  
ATOM   2463  HZ3 LYS A 274     190.711 125.781 121.648  1.00  0.00           H  
ATOM   2464  N   TYR A 275     188.453 124.397 128.809  1.00 96.10           N  
ATOM   2465  CA  TYR A 275     187.969 123.094 129.242  1.00 96.10           C  
ATOM   2466  C   TYR A 275     186.838 123.226 130.249  1.00 96.10           C  
ATOM   2467  O   TYR A 275     185.796 122.582 130.104  1.00 96.10           O  
ATOM   2468  CB  TYR A 275     189.083 122.244 129.848  1.00 96.10           C  
ATOM   2469  CG  TYR A 275     188.510 121.025 130.532  1.00 96.10           C  
ATOM   2470  CD1 TYR A 275     187.847 120.054 129.795  1.00 96.10           C  
ATOM   2471  CD2 TYR A 275     188.609 120.854 131.908  1.00 96.10           C  
ATOM   2472  CE1 TYR A 275     187.300 118.951 130.399  1.00 96.10           C  
ATOM   2473  CE2 TYR A 275     188.067 119.743 132.525  1.00 96.10           C  
ATOM   2474  CZ  TYR A 275     187.415 118.798 131.763  1.00 96.10           C  
ATOM   2475  OH  TYR A 275     186.879 117.685 132.362  1.00 96.10           O  
ATOM   2476  H   TYR A 275     189.200 124.898 129.268  1.00  0.00           H  
ATOM   2477  HA  TYR A 275     187.583 122.570 128.368  1.00  0.00           H  
ATOM   2478  HB3 TYR A 275     189.640 122.838 130.572  1.00  0.00           H  
ATOM   2479  HB2 TYR A 275     189.769 121.930 129.061  1.00  0.00           H  
ATOM   2480  HD1 TYR A 275     187.754 120.159 128.724  1.00  0.00           H  
ATOM   2481  HD2 TYR A 275     189.115 121.595 132.509  1.00  0.00           H  
ATOM   2482  HE1 TYR A 275     186.784 118.211 129.806  1.00  0.00           H  
ATOM   2483  HE2 TYR A 275     188.157 119.622 133.594  1.00  0.00           H  
ATOM   2484  HH  TYR A 275     187.039 117.722 133.308  1.00  0.00           H  
ATOM   2485  N   ILE A 276     187.052 124.036 131.286  1.00 91.99           N  
ATOM   2486  CA  ILE A 276     186.154 124.046 132.436  1.00 91.99           C  
ATOM   2487  C   ILE A 276     184.836 124.745 132.101  1.00 91.99           C  
ATOM   2488  O   ILE A 276     183.813 124.507 132.756  1.00 91.99           O  
ATOM   2489  CB  ILE A 276     186.896 124.672 133.640  1.00 91.99           C  
ATOM   2490  CG1 ILE A 276     186.140 124.466 134.959  1.00 91.99           C  
ATOM   2491  CG2 ILE A 276     187.210 126.122 133.390  1.00 91.99           C  
ATOM   2492  CD1 ILE A 276     185.989 123.024 135.367  1.00 91.99           C  
ATOM   2493  H   ILE A 276     187.848 124.658 131.285  1.00  0.00           H  
ATOM   2494  HA  ILE A 276     185.926 123.010 132.688  1.00  0.00           H  
ATOM   2495  HB  ILE A 276     187.849 124.151 133.734  1.00  0.00           H  
ATOM   2496 HG13 ILE A 276     185.154 124.926 134.886  1.00  0.00           H  
ATOM   2497 HG12 ILE A 276     186.644 125.015 135.754  1.00  0.00           H  
ATOM   2498 HG21 ILE A 276     187.732 126.535 134.253  1.00  0.00           H  
ATOM   2499 HG22 ILE A 276     187.843 126.210 132.507  1.00  0.00           H  
ATOM   2500 HG23 ILE A 276     186.283 126.672 133.228  1.00  0.00           H  
ATOM   2501 HD11 ILE A 276     185.444 122.968 136.309  1.00  0.00           H  
ATOM   2502 HD12 ILE A 276     185.439 122.484 134.597  1.00  0.00           H  
ATOM   2503 HD13 ILE A 276     186.975 122.576 135.491  1.00  0.00           H  
ATOM   2504  N   SER A 277     184.817 125.570 131.046  1.00 92.57           N  
ATOM   2505  CA  SER A 277     183.557 126.142 130.573  1.00 92.57           C  
ATOM   2506  C   SER A 277     182.649 125.068 129.981  1.00 92.57           C  
ATOM   2507  O   SER A 277     181.423 125.208 129.993  1.00 92.57           O  
ATOM   2508  CB  SER A 277     183.829 127.244 129.549  1.00 92.57           C  
ATOM   2509  OG  SER A 277     182.623 127.739 129.004  1.00 92.57           O  
ATOM   2510  H   SER A 277     185.677 125.802 130.570  1.00  0.00           H  
ATOM   2511  HA  SER A 277     183.045 126.588 131.425  1.00  0.00           H  
ATOM   2512  HB3 SER A 277     184.454 126.849 128.748  1.00  0.00           H  
ATOM   2513  HB2 SER A 277     184.372 128.059 130.028  1.00  0.00           H  
ATOM   2514  HG  SER A 277     182.819 128.428 128.365  1.00  0.00           H  
ATOM   2515  N   GLU A 278     183.235 123.995 129.454  1.00 95.24           N  
ATOM   2516  CA  GLU A 278     182.500 122.854 128.920  1.00 95.24           C  
ATOM   2517  C   GLU A 278     182.347 121.706 129.905  1.00 95.24           C  
ATOM   2518  O   GLU A 278     181.645 120.741 129.587  1.00 95.24           O  
ATOM   2519  CB  GLU A 278     183.192 122.336 127.662  1.00 95.24           C  
ATOM   2520  CG  GLU A 278     182.879 123.057 126.359  1.00 95.24           C  
ATOM   2521  CD  GLU A 278     183.805 124.225 126.083  1.00 95.24           C  
ATOM   2522  OE1 GLU A 278     184.406 124.746 127.035  1.00 95.24           O  
ATOM   2523  OE2 GLU A 278     183.987 124.564 124.903  1.00 95.24           O1-
ATOM   2524  H   GLU A 278     184.243 123.941 129.408  1.00  0.00           H  
ATOM   2525  HA  GLU A 278     181.503 123.195 128.641  1.00  0.00           H  
ATOM   2526  HB3 GLU A 278     182.976 121.274 127.545  1.00  0.00           H  
ATOM   2527  HB2 GLU A 278     184.270 122.334 127.821  1.00  0.00           H  
ATOM   2528  HG3 GLU A 278     181.848 123.410 126.379  1.00  0.00           H  
ATOM   2529  HG2 GLU A 278     182.933 122.349 125.532  1.00  0.00           H  
ATOM   2530  N   ARG A 279     182.991 121.770 131.069  1.00 96.76           N  
ATOM   2531  CA  ARG A 279     182.864 120.703 132.051  1.00 96.76           C  
ATOM   2532  C   ARG A 279     181.467 120.716 132.654  1.00 96.76           C  
ATOM   2533  O   ARG A 279     181.089 121.657 133.357  1.00 96.76           O  
ATOM   2534  CB  ARG A 279     183.927 120.840 133.140  1.00 96.76           C  
ATOM   2535  CG  ARG A 279     183.690 119.959 134.347  1.00 96.76           C  
ATOM   2536  CD  ARG A 279     184.221 118.563 134.124  1.00 96.76           C  
ATOM   2537  NE  ARG A 279     184.151 117.775 135.347  1.00 96.76           N  
ATOM   2538  CZ  ARG A 279     183.106 117.031 135.694  1.00 96.76           C  
ATOM   2539  NH1 ARG A 279     182.042 116.968 134.904  1.00 96.76           N  
ATOM   2540  NH2 ARG A 279     183.125 116.351 136.831  1.00 96.76           N1+
ATOM   2541  H   ARG A 279     183.576 122.566 131.279  1.00  0.00           H  
ATOM   2542  HA  ARG A 279     183.011 119.749 131.544  1.00  0.00           H  
ATOM   2543  HB3 ARG A 279     183.986 121.881 133.458  1.00  0.00           H  
ATOM   2544  HB2 ARG A 279     184.907 120.619 132.718  1.00  0.00           H  
ATOM   2545  HG3 ARG A 279     182.622 119.911 134.557  1.00  0.00           H  
ATOM   2546  HG2 ARG A 279     184.177 120.398 135.218  1.00  0.00           H  
ATOM   2547  HD3 ARG A 279     185.256 118.618 133.787  1.00  0.00           H  
ATOM   2548  HD2 ARG A 279     183.639 118.074 133.343  1.00  0.00           H  
ATOM   2549  HE  ARG A 279     184.962 117.818 135.947  1.00  0.00           H  
ATOM   2550 HH12 ARG A 279     181.249 116.402 135.169  1.00  0.00           H  
ATOM   2551 HH11 ARG A 279     182.025 117.486 134.037  1.00  0.00           H  
ATOM   2552 HH22 ARG A 279     182.331 115.786 137.095  1.00  0.00           H  
ATOM   2553 HH21 ARG A 279     183.934 116.398 137.434  1.00  0.00           H  
ATOM   2554  N   VAL A 280     180.691 119.681 132.365  1.00 98.34           N  
ATOM   2555  CA  VAL A 280     179.306 119.619 132.810  1.00 98.34           C  
ATOM   2556  C   VAL A 280     179.273 119.062 134.225  1.00 98.34           C  
ATOM   2557  O   VAL A 280     179.784 117.967 134.490  1.00 98.34           O  
ATOM   2558  CB  VAL A 280     178.467 118.769 131.844  1.00 98.34           C  
ATOM   2559  CG1 VAL A 280     177.148 118.360 132.481  1.00 98.34           C  
ATOM   2560  CG2 VAL A 280     178.230 119.531 130.548  1.00 98.34           C  
ATOM   2561  H   VAL A 280     181.057 118.911 131.824  1.00  0.00           H  
ATOM   2562  HA  VAL A 280     178.900 120.631 132.825  1.00  0.00           H  
ATOM   2563  HB  VAL A 280     179.028 117.864 131.610  1.00  0.00           H  
ATOM   2564 HG11 VAL A 280     176.574 117.759 131.775  1.00  0.00           H  
ATOM   2565 HG12 VAL A 280     177.344 117.775 133.380  1.00  0.00           H  
ATOM   2566 HG13 VAL A 280     176.579 119.252 132.745  1.00  0.00           H  
ATOM   2567 HG21 VAL A 280     177.634 118.920 129.870  1.00  0.00           H  
ATOM   2568 HG22 VAL A 280     177.698 120.458 130.763  1.00  0.00           H  
ATOM   2569 HG23 VAL A 280     179.188 119.762 130.081  1.00  0.00           H  
ATOM   2570  N   ILE A 281     178.686 119.825 135.141  1.00 99.88           N  
ATOM   2571  CA  ILE A 281     178.590 119.427 136.541  1.00 99.88           C  
ATOM   2572  C   ILE A 281     177.230 118.770 136.756  1.00 99.88           C  
ATOM   2573  O   ILE A 281     176.235 119.186 136.145  1.00 99.88           O  
ATOM   2574  CB  ILE A 281     178.833 120.633 137.472  1.00 99.88           C  
ATOM   2575  CG1 ILE A 281     178.851 120.228 138.947  1.00 99.88           C  
ATOM   2576  CG2 ILE A 281     177.854 121.774 137.213  1.00 99.88           C  
ATOM   2577  CD1 ILE A 281     179.344 121.319 139.867  1.00 99.88           C  
ATOM   2578  H   ILE A 281     178.287 120.714 134.877  1.00  0.00           H  
ATOM   2579  HA  ILE A 281     179.362 118.684 136.738  1.00  0.00           H  
ATOM   2580  HB  ILE A 281     179.827 121.014 137.239  1.00  0.00           H  
ATOM   2581 HG13 ILE A 281     179.473 119.342 139.071  1.00  0.00           H  
ATOM   2582 HG12 ILE A 281     177.849 119.924 139.251  1.00  0.00           H  
ATOM   2583 HG21 ILE A 281     178.067 122.598 137.894  1.00  0.00           H  
ATOM   2584 HG22 ILE A 281     177.959 122.117 136.184  1.00  0.00           H  
ATOM   2585 HG23 ILE A 281     176.835 121.423 137.376  1.00  0.00           H  
ATOM   2586 HD11 ILE A 281     179.330 120.961 140.896  1.00  0.00           H  
ATOM   2587 HD12 ILE A 281     180.363 121.594 139.593  1.00  0.00           H  
ATOM   2588 HD13 ILE A 281     178.696 122.191 139.777  1.00  0.00           H  
ATOM   2589  N   PRO A 282     177.151 117.697 137.549  1.00104.75           N  
ATOM   2590  CA  PRO A 282     175.832 117.138 137.887  1.00104.75           C  
ATOM   2591  C   PRO A 282     174.993 118.046 138.769  1.00104.75           C  
ATOM   2592  O   PRO A 282     173.768 117.878 138.821  1.00104.75           O  
ATOM   2593  CB  PRO A 282     176.177 115.824 138.605  1.00104.75           C  
ATOM   2594  CG  PRO A 282     177.640 115.912 138.935  1.00104.75           C  
ATOM   2595  CD  PRO A 282     178.243 116.766 137.876  1.00104.75           C  
ATOM   2596  HA  PRO A 282     175.286 116.918 136.970  1.00  0.00           H  
ATOM   2597  HB3 PRO A 282     176.008 114.987 137.928  1.00  0.00           H  
ATOM   2598  HB2 PRO A 282     175.601 115.754 139.528  1.00  0.00           H  
ATOM   2599  HG3 PRO A 282     178.081 114.916 138.892  1.00  0.00           H  
ATOM   2600  HG2 PRO A 282     177.764 116.395 139.904  1.00  0.00           H  
ATOM   2601  HD2 PRO A 282     179.078 117.326 138.298  1.00  0.00           H  
ATOM   2602  HD3 PRO A 282     178.466 116.152 137.003  1.00  0.00           H  
ATOM   2603  N   GLU A 283     175.617 118.995 139.471  1.00104.92           N  
ATOM   2604  CA  GLU A 283     174.870 119.926 140.311  1.00104.92           C  
ATOM   2605  C   GLU A 283     174.047 120.881 139.457  1.00104.92           C  
ATOM   2606  O   GLU A 283     172.837 121.035 139.667  1.00104.92           O  
ATOM   2607  CB  GLU A 283     175.820 120.695 141.235  1.00104.92           C  
ATOM   2608  CG  GLU A 283     176.261 119.969 142.521  1.00104.92           C  
ATOM   2609  CD  GLU A 283     176.794 118.557 142.313  1.00104.92           C  
ATOM   2610  OE1 GLU A 283     176.356 117.645 143.047  1.00104.92           O  
ATOM   2611  OE2 GLU A 283     177.653 118.360 141.428  1.00104.92           O1-
ATOM   2612  H   GLU A 283     176.623 119.077 139.426  1.00  0.00           H  
ATOM   2613  HA  GLU A 283     174.185 119.349 140.932  1.00  0.00           H  
ATOM   2614  HB3 GLU A 283     175.368 121.651 141.499  1.00  0.00           H  
ATOM   2615  HB2 GLU A 283     176.703 120.996 140.672  1.00  0.00           H  
ATOM   2616  HG3 GLU A 283     175.427 119.940 143.223  1.00  0.00           H  
ATOM   2617  HG2 GLU A 283     177.015 120.567 143.032  1.00  0.00           H  
ATOM   2618  N   SER A 284     174.705 121.537 138.494  1.00 99.27           N  
ATOM   2619  CA  SER A 284     174.066 122.206 137.355  1.00 99.27           C  
ATOM   2620  C   SER A 284     173.149 123.357 137.772  1.00 99.27           C  
ATOM   2621  O   SER A 284     171.932 123.312 137.583  1.00 99.27           O  
ATOM   2622  CB  SER A 284     173.314 121.196 136.480  1.00 99.27           C  
ATOM   2623  OG  SER A 284     174.212 120.322 135.819  1.00 99.27           O  
ATOM   2624  H   SER A 284     175.713 121.596 138.521  1.00  0.00           H  
ATOM   2625  HA  SER A 284     174.861 122.633 136.744  1.00  0.00           H  
ATOM   2626  HB3 SER A 284     172.717 121.730 135.741  1.00  0.00           H  
ATOM   2627  HB2 SER A 284     172.633 120.614 137.101  1.00  0.00           H  
ATOM   2628  HG  SER A 284     173.717 119.702 135.279  1.00  0.00           H  
ATOM   2629  N   ASN A 285     173.744 124.393 138.363  1.00 89.64           N  
ATOM   2630  CA  ASN A 285     172.968 125.588 138.668  1.00 89.64           C  
ATOM   2631  C   ASN A 285     172.945 126.561 137.496  1.00 89.64           C  
ATOM   2632  O   ASN A 285     171.982 127.321 137.343  1.00 89.64           O  
ATOM   2633  CB  ASN A 285     173.521 126.276 139.914  1.00 89.64           C  
ATOM   2634  CG  ASN A 285     172.546 127.273 140.503  1.00 89.64           C  
ATOM   2635  OD1 ASN A 285     171.346 127.212 140.240  1.00 89.64           O  
ATOM   2636  ND2 ASN A 285     173.058 128.202 141.301  1.00 89.64           N  
ATOM   2637  H   ASN A 285     174.726 124.346 138.596  1.00  0.00           H  
ATOM   2638  HA  ASN A 285     171.942 125.283 138.876  1.00  0.00           H  
ATOM   2639  HB3 ASN A 285     174.452 126.784 139.664  1.00  0.00           H  
ATOM   2640  HB2 ASN A 285     173.768 125.524 140.664  1.00  0.00           H  
ATOM   2641 HD22 ASN A 285     172.455 128.894 141.723  1.00  0.00           H  
ATOM   2642 HD21 ASN A 285     174.051 128.217 141.487  1.00  0.00           H  
ATOM   2643  N   TYR A 286     173.983 126.554 136.663  1.00 83.04           N  
ATOM   2644  CA  TYR A 286     174.076 127.429 135.497  1.00 83.04           C  
ATOM   2645  C   TYR A 286     174.220 126.527 134.272  1.00 83.04           C  
ATOM   2646  O   TYR A 286     175.286 126.440 133.665  1.00 83.04           O  
ATOM   2647  CB  TYR A 286     175.316 128.401 135.731  1.00 83.04           C  
ATOM   2648  CG  TYR A 286     175.769 129.291 134.591  1.00 83.04           C  
ATOM   2649  CD1 TYR A 286     175.052 130.416 134.233  1.00 83.04           C  
ATOM   2650  CD2 TYR A 286     176.953 129.026 133.913  1.00 83.04           C  
ATOM   2651  CE1 TYR A 286     175.480 131.226 133.207  1.00 83.04           C  
ATOM   2652  CE2 TYR A 286     177.384 129.826 132.892  1.00 83.04           C  
ATOM   2653  CZ  TYR A 286     176.647 130.925 132.545  1.00 83.04           C  
ATOM   2654  OH  TYR A 286     177.087 131.723 131.525  1.00 83.04           O  
ATOM   2655  H   TYR A 286     174.755 125.923 136.823  1.00  0.00           H  
ATOM   2656  HA  TYR A 286     173.163 128.018 135.410  1.00  0.00           H  
ATOM   2657  HB3 TYR A 286     176.165 127.816 136.085  1.00  0.00           H  
ATOM   2658  HB2 TYR A 286     175.124 129.017 136.609  1.00  0.00           H  
ATOM   2659  HD1 TYR A 286     174.144 130.668 134.761  1.00  0.00           H  
ATOM   2660  HD2 TYR A 286     177.554 128.173 134.190  1.00  0.00           H  
ATOM   2661  HE1 TYR A 286     174.900 132.093 132.926  1.00  0.00           H  
ATOM   2662  HE2 TYR A 286     178.298 129.588 132.368  1.00  0.00           H  
ATOM   2663  HH  TYR A 286     177.909 131.372 131.176  1.00  0.00           H  
ATOM   2664  N   GLY A 287     173.106 125.910 133.865  1.00 87.10           N  
ATOM   2665  CA  GLY A 287     173.073 124.860 132.853  1.00 87.10           C  
ATOM   2666  C   GLY A 287     174.154 123.789 132.914  1.00 87.10           C  
ATOM   2667  O   GLY A 287     174.555 123.251 131.879  1.00 87.10           O  
ATOM   2668  H   GLY A 287     172.214 126.164 134.264  1.00  0.00           H  
ATOM   2669  HA3 GLY A 287     173.077 125.317 131.863  1.00  0.00           H  
ATOM   2670  HA2 GLY A 287     172.094 124.381 132.866  1.00  0.00           H  
ATOM   2671  N   GLY A 288     174.619 123.572 134.139  1.00 89.21           N  
ATOM   2672  CA  GLY A 288     175.863 122.874 134.380  1.00 89.21           C  
ATOM   2673  C   GLY A 288     176.786 124.038 133.956  1.00 89.21           C  
ATOM   2674  O   GLY A 288     176.669 125.156 134.496  1.00 89.21           O  
ATOM   2675  H   GLY A 288     174.100 123.898 134.941  1.00  0.00           H  
ATOM   2676  HA3 GLY A 288     175.958 122.070 133.650  1.00  0.00           H  
ATOM   2677  HA2 GLY A 288     175.972 122.717 135.453  1.00  0.00           H  
ATOM   2678  N   LYS A 289     177.783 123.796 133.118  1.00 89.27           N  
ATOM   2679  CA  LYS A 289     178.580 124.906 132.561  1.00 89.27           C  
ATOM   2680  C   LYS A 289     179.593 125.676 133.429  1.00 89.27           C  
ATOM   2681  O   LYS A 289     180.201 126.635 132.953  1.00 89.27           O  
ATOM   2682  CB  LYS A 289     177.649 125.912 131.872  1.00 30.00           C  
ATOM   2683  CG  LYS A 289     176.850 125.328 130.718  1.00 30.00           C  
ATOM   2684  CD  LYS A 289     177.765 124.785 129.633  1.00 30.00           C  
ATOM   2685  CE  LYS A 289     176.966 124.200 128.479  1.00 30.00           C  
ATOM   2686  NZ  LYS A 289     177.850 123.665 127.407  1.00 30.00           N1+
ATOM   2687  H   LYS A 289     178.003 122.846 132.856  1.00  0.00           H  
ATOM   2688  HA  LYS A 289     179.168 124.462 131.758  1.00  0.00           H  
ATOM   2689  HB3 LYS A 289     178.234 126.759 131.514  1.00  0.00           H  
ATOM   2690  HB2 LYS A 289     176.965 126.334 132.608  1.00  0.00           H  
ATOM   2691  HG3 LYS A 289     176.205 126.099 130.296  1.00  0.00           H  
ATOM   2692  HG2 LYS A 289     176.211 124.526 131.088  1.00  0.00           H  
ATOM   2693  HD3 LYS A 289     178.410 124.015 130.055  1.00  0.00           H  
ATOM   2694  HD2 LYS A 289     178.404 125.587 129.262  1.00  0.00           H  
ATOM   2695  HE3 LYS A 289     176.315 124.969 128.062  1.00  0.00           H  
ATOM   2696  HE2 LYS A 289     176.323 123.402 128.851  1.00  0.00           H  
ATOM   2697  HZ1 LYS A 289     177.284 123.287 126.661  1.00  0.00           H  
ATOM   2698  HZ2 LYS A 289     178.429 124.409 127.045  1.00  0.00           H  
ATOM   2699  HZ3 LYS A 289     178.437 122.936 127.787  1.00  0.00           H  
ATOM   2700  N   ILE A 290     179.780 125.274 134.679  1.00 82.81           N  
ATOM   2701  CA  ILE A 290     180.777 125.916 135.555  1.00 82.81           C  
ATOM   2702  C   ILE A 290     181.032 127.385 135.208  1.00 82.81           C  
ATOM   2703  O   ILE A 290     181.927 127.664 134.399  1.00 82.81           O  
ATOM   2704  CB  ILE A 290     182.095 125.125 135.564  1.00 82.81           C  
ATOM   2705  CG1 ILE A 290     181.831 123.665 135.909  1.00 82.81           C  
ATOM   2706  CG2 ILE A 290     183.047 125.666 136.622  1.00 82.81           C  
ATOM   2707  CD1 ILE A 290     181.243 123.456 137.285  1.00 82.81           C  
ATOM   2708  H   ILE A 290     179.233 124.511 135.051  1.00  0.00           H  
ATOM   2709  HA  ILE A 290     180.379 125.889 136.569  1.00  0.00           H  
ATOM   2710  HB  ILE A 290     182.566 125.189 134.583  1.00  0.00           H  
ATOM   2711 HG13 ILE A 290     182.759 123.100 135.823  1.00  0.00           H  
ATOM   2712 HG12 ILE A 290     181.166 123.232 135.162  1.00  0.00           H  
ATOM   2713 HG21 ILE A 290     183.972 125.090 136.608  1.00  0.00           H  
ATOM   2714 HG22 ILE A 290     183.268 126.712 136.411  1.00  0.00           H  
ATOM   2715 HG23 ILE A 290     182.583 125.584 137.605  1.00  0.00           H  
ATOM   2716 HD11 ILE A 290     181.084 122.391 137.455  1.00  0.00           H  
ATOM   2717 HD12 ILE A 290     181.929 123.845 138.037  1.00  0.00           H  
ATOM   2718 HD13 ILE A 290     180.290 123.981 137.357  1.00  0.00           H  
ATOM   2719  N   PRO A 291     180.211 128.341 135.712  1.00 75.49           N  
ATOM   2720  CA  PRO A 291     180.254 129.748 135.248  1.00 75.49           C  
ATOM   2721  C   PRO A 291     181.608 130.452 135.216  1.00 75.49           C  
ATOM   2722  O   PRO A 291     182.241 130.673 136.252  1.00 75.49           O  
ATOM   2723  CB  PRO A 291     179.332 130.474 136.237  1.00 75.49           C  
ATOM   2724  CG  PRO A 291     178.650 129.438 137.024  1.00 75.49           C  
ATOM   2725  CD  PRO A 291     179.400 128.168 136.925  1.00 75.49           C  
ATOM   2726  HA  PRO A 291     179.810 129.801 134.254  1.00  0.00           H  
ATOM   2727  HB3 PRO A 291     178.593 131.055 135.685  1.00  0.00           H  
ATOM   2728  HB2 PRO A 291     179.931 131.098 136.900  1.00  0.00           H  
ATOM   2729  HG3 PRO A 291     177.641 129.295 136.638  1.00  0.00           H  
ATOM   2730  HG2 PRO A 291     178.599 129.749 138.067  1.00  0.00           H  
ATOM   2731  HD2 PRO A 291     180.059 128.071 137.788  1.00  0.00           H  
ATOM   2732  HD3 PRO A 291     178.699 127.347 136.776  1.00  0.00           H  
ATOM   2733  N   ILE A 292     182.045 130.805 134.010  1.00 72.15           N  
ATOM   2734  CA  ILE A 292     183.307 131.493 133.772  1.00 72.15           C  
ATOM   2735  C   ILE A 292     183.003 132.959 133.513  1.00 72.15           C  
ATOM   2736  O   ILE A 292     182.029 133.301 132.836  1.00 72.15           O  
ATOM   2737  CB  ILE A 292     184.061 130.885 132.567  1.00 72.15           C  
ATOM   2738  CG1 ILE A 292     184.163 129.374 132.695  1.00 72.15           C  
ATOM   2739  CG2 ILE A 292     185.472 131.454 132.427  1.00 72.15           C  
ATOM   2740  CD1 ILE A 292     184.910 128.942 133.886  1.00 72.15           C  
ATOM   2741  H   ILE A 292     181.491 130.597 133.191  1.00  0.00           H  
ATOM   2742  HA  ILE A 292     183.931 131.410 134.662  1.00  0.00           H  
ATOM   2743  HB  ILE A 292     183.504 131.117 131.659  1.00  0.00           H  
ATOM   2744 HG13 ILE A 292     184.638 128.966 131.802  1.00  0.00           H  
ATOM   2745 HG12 ILE A 292     183.162 128.945 132.720  1.00  0.00           H  
ATOM   2746 HG21 ILE A 292     185.964 130.999 131.568  1.00  0.00           H  
ATOM   2747 HG22 ILE A 292     185.417 132.533 132.284  1.00  0.00           H  
ATOM   2748 HG23 ILE A 292     186.043 131.237 133.330  1.00  0.00           H  
ATOM   2749 HD11 ILE A 292     184.946 127.853 133.918  1.00  0.00           H  
ATOM   2750 HD12 ILE A 292     185.925 129.337 133.842  1.00  0.00           H  
ATOM   2751 HD13 ILE A 292     184.414 129.315 134.782  1.00  0.00           H  
ATOM   2752  N   VAL A 293     183.846 133.832 134.046  1.00 70.28           N  
ATOM   2753  CA  VAL A 293     183.778 135.245 133.704  1.00 70.28           C  
ATOM   2754  C   VAL A 293     185.207 135.749 133.565  1.00 70.28           C  
ATOM   2755  O   VAL A 293     186.117 135.251 134.234  1.00 70.28           O  
ATOM   2756  CB  VAL A 293     182.950 136.035 134.744  1.00 70.28           C  
ATOM   2757  CG1 VAL A 293     183.621 136.073 136.103  1.00 70.28           C  
ATOM   2758  CG2 VAL A 293     182.631 137.424 134.252  1.00 70.28           C  
ATOM   2759  H   VAL A 293     184.549 133.520 134.700  1.00  0.00           H  
ATOM   2760  HA  VAL A 293     183.287 135.338 132.735  1.00  0.00           H  
ATOM   2761  HB  VAL A 293     182.002 135.511 134.867  1.00  0.00           H  
ATOM   2762 HG11 VAL A 293     183.002 136.639 136.799  1.00  0.00           H  
ATOM   2763 HG12 VAL A 293     183.748 135.056 136.475  1.00  0.00           H  
ATOM   2764 HG13 VAL A 293     184.596 136.551 136.014  1.00  0.00           H  
ATOM   2765 HG21 VAL A 293     182.048 137.952 135.007  1.00  0.00           H  
ATOM   2766 HG22 VAL A 293     183.558 137.966 134.065  1.00  0.00           H  
ATOM   2767 HG23 VAL A 293     182.056 137.360 133.329  1.00  0.00           H  
ATOM   2768  N   CYS A 294     185.427 136.669 132.636  1.00 75.16           N  
ATOM   2769  CA  CYS A 294     186.751 137.223 132.397  1.00 75.16           C  
ATOM   2770  C   CYS A 294     186.780 138.661 132.887  1.00 75.16           C  
ATOM   2771  O   CYS A 294     186.159 139.542 132.288  1.00 75.16           O  
ATOM   2772  CB  CYS A 294     187.125 137.136 130.923  1.00 75.16           C  
ATOM   2773  SG  CYS A 294     188.583 138.104 130.488  1.00 75.16           S  
ATOM   2774  H   CYS A 294     184.663 137.006 132.068  1.00  0.00           H  
ATOM   2775  HA  CYS A 294     187.476 136.647 132.972  1.00  0.00           H  
ATOM   2776  HB3 CYS A 294     186.280 137.462 130.316  1.00  0.00           H  
ATOM   2777  HB2 CYS A 294     187.290 136.093 130.653  1.00  0.00           H  
ATOM   2778  HG  CYS A 294     188.835 137.969 129.183  1.00  0.00           H  
ATOM   2779  N   PHE A 295     187.513 138.897 133.965  1.00 74.87           N  
ATOM   2780  CA  PHE A 295     187.625 140.219 134.560  1.00 74.87           C  
ATOM   2781  C   PHE A 295     188.822 140.930 133.955  1.00 74.87           C  
ATOM   2782  O   PHE A 295     189.961 140.490 134.133  1.00 74.87           O  
ATOM   2783  CB  PHE A 295     187.763 140.118 136.077  1.00 74.87           C  
ATOM   2784  CG  PHE A 295     187.008 141.169 136.815  1.00 74.87           C  
ATOM   2785  CD1 PHE A 295     185.667 140.995 137.088  1.00 74.87           C  
ATOM   2786  CD2 PHE A 295     187.632 142.330 137.232  1.00 74.87           C  
ATOM   2787  CE1 PHE A 295     184.956 141.955 137.766  1.00 74.87           C  
ATOM   2788  CE2 PHE A 295     186.925 143.297 137.915  1.00 74.87           C  
ATOM   2789  CZ  PHE A 295     185.585 143.109 138.181  1.00 74.87           C  
ATOM   2790  H   PHE A 295     188.021 138.143 134.405  1.00  0.00           H  
ATOM   2791  HA  PHE A 295     186.724 140.787 134.326  1.00  0.00           H  
ATOM   2792  HB3 PHE A 295     188.817 140.172 136.349  1.00  0.00           H  
ATOM   2793  HB2 PHE A 295     187.429 139.134 136.406  1.00  0.00           H  
ATOM   2794  HD1 PHE A 295     185.163 140.095 136.768  1.00  0.00           H  
ATOM   2795  HD2 PHE A 295     188.680 142.485 137.023  1.00  0.00           H  
ATOM   2796  HE1 PHE A 295     183.907 141.805 137.973  1.00  0.00           H  
ATOM   2797  HE2 PHE A 295     187.421 144.200 138.241  1.00  0.00           H  
ATOM   2798  HZ  PHE A 295     185.028 143.866 138.714  1.00  0.00           H  
ATOM   2799  N   ALA A 296     188.560 142.018 133.235  1.00 80.28           N  
ATOM   2800  CA  ALA A 296     189.584 142.693 132.458  1.00 80.28           C  
ATOM   2801  C   ALA A 296     189.668 144.161 132.834  1.00 80.28           C  
ATOM   2802  O   ALA A 296     188.646 144.837 132.973  1.00 80.28           O  
ATOM   2803  CB  ALA A 296     189.297 142.575 130.956  1.00 80.28           C  
ATOM   2804  H   ALA A 296     187.625 142.399 133.218  1.00  0.00           H  
ATOM   2805  HA  ALA A 296     190.546 142.224 132.667  1.00  0.00           H  
ATOM   2806  HB1 ALA A 296     190.078 143.088 130.395  1.00  0.00           H  
ATOM   2807  HB2 ALA A 296     189.277 141.523 130.671  1.00  0.00           H  
ATOM   2808  HB3 ALA A 296     188.332 143.029 130.733  1.00  0.00           H  
ATOM   2809  N   GLN A 297     190.896 144.645 132.992  1.00 89.10           N  
ATOM   2810  CA  GLN A 297     191.167 146.067 133.132  1.00 89.10           C  
ATOM   2811  C   GLN A 297     192.603 146.314 132.688  1.00 89.10           C  
ATOM   2812  O   GLN A 297     193.422 145.393 132.664  1.00 89.10           O  
ATOM   2813  CB  GLN A 297     190.946 146.553 134.573  1.00 89.10           C  
ATOM   2814  CG  GLN A 297     192.197 146.626 135.430  1.00 89.10           C  
ATOM   2815  CD  GLN A 297     192.622 145.297 136.002  1.00 89.10           C  
ATOM   2816  OE1 GLN A 297     192.070 144.244 135.678  1.00 89.10           O  
ATOM   2817  NE2 GLN A 297     193.641 145.338 136.845  1.00 89.10           N  
ATOM   2818  H   GLN A 297     191.687 144.017 133.019  1.00  0.00           H  
ATOM   2819  HA  GLN A 297     190.497 146.617 132.471  1.00  0.00           H  
ATOM   2820  HB3 GLN A 297     190.212 145.912 135.061  1.00  0.00           H  
ATOM   2821  HB2 GLN A 297     190.465 147.531 134.554  1.00  0.00           H  
ATOM   2822  HG3 GLN A 297     192.038 147.335 136.242  1.00  0.00           H  
ATOM   2823  HG2 GLN A 297     193.014 147.044 134.842  1.00  0.00           H  
ATOM   2824 HE22 GLN A 297     193.981 144.486 137.268  1.00  0.00           H  
ATOM   2825 HE21 GLN A 297     194.079 146.221 137.065  1.00  0.00           H  
ATOM   2826  N   GLY A 298     192.891 147.554 132.320  1.00 98.73           N  
ATOM   2827  CA  GLY A 298     194.241 147.937 131.975  1.00 98.73           C  
ATOM   2828  C   GLY A 298     194.613 147.567 130.550  1.00 98.73           C  
ATOM   2829  O   GLY A 298     193.879 146.892 129.830  1.00 98.73           O  
ATOM   2830  H   GLY A 298     192.161 148.250 132.277  1.00  0.00           H  
ATOM   2831  HA3 GLY A 298     194.939 147.465 132.666  1.00  0.00           H  
ATOM   2832  HA2 GLY A 298     194.359 149.012 132.113  1.00  0.00           H  
ATOM   2833  N   GLY A 299     195.798 148.015 130.150  1.00104.30           N  
ATOM   2834  CA  GLY A 299     196.223 147.934 128.767  1.00104.30           C  
ATOM   2835  C   GLY A 299     197.277 146.892 128.480  1.00104.30           C  
ATOM   2836  O   GLY A 299     197.658 146.092 129.343  1.00104.30           O  
ATOM   2837  H   GLY A 299     196.434 148.427 130.818  1.00  0.00           H  
ATOM   2838  HA3 GLY A 299     196.584 148.910 128.443  1.00  0.00           H  
ATOM   2839  HA2 GLY A 299     195.355 147.753 128.133  1.00  0.00           H  
ATOM   2840  N   GLY A 300     197.760 146.905 127.243  1.00103.29           N  
ATOM   2841  CA  GLY A 300     198.729 145.927 126.800  1.00103.29           C  
ATOM   2842  C   GLY A 300     198.176 145.022 125.721  1.00103.29           C  
ATOM   2843  O   GLY A 300     196.961 144.835 125.620  1.00103.29           O  
ATOM   2844  H   GLY A 300     197.451 147.609 126.588  1.00  0.00           H  
ATOM   2845  HA3 GLY A 300     199.050 145.324 127.650  1.00  0.00           H  
ATOM   2846  HA2 GLY A 300     199.615 146.439 126.425  1.00  0.00           H  
ATOM   2847  N   LYS A 301     199.068 144.467 124.898  1.00104.87           N  
ATOM   2848  CA  LYS A 301     198.647 143.525 123.867  1.00104.87           C  
ATOM   2849  C   LYS A 301     198.138 142.228 124.482  1.00104.87           C  
ATOM   2850  O   LYS A 301     197.267 141.561 123.914  1.00104.87           O  
ATOM   2851  CB  LYS A 301     199.808 143.242 122.910  1.00104.87           C  
ATOM   2852  CG  LYS A 301     199.410 142.484 121.648  1.00104.87           C  
ATOM   2853  CD  LYS A 301     200.491 142.543 120.585  1.00104.87           C  
ATOM   2854  CE  LYS A 301     201.426 141.352 120.685  1.00104.87           C  
ATOM   2855  NZ  LYS A 301     202.391 141.329 119.556  1.00104.87           N1+
ATOM   2856  H   LYS A 301     200.047 144.698 124.985  1.00  0.00           H  
ATOM   2857  HA  LYS A 301     197.835 143.978 123.298  1.00  0.00           H  
ATOM   2858  HB3 LYS A 301     200.583 142.685 123.437  1.00  0.00           H  
ATOM   2859  HB2 LYS A 301     200.284 144.182 122.632  1.00  0.00           H  
ATOM   2860  HG3 LYS A 301     198.486 142.903 121.249  1.00  0.00           H  
ATOM   2861  HG2 LYS A 301     199.205 141.443 121.900  1.00  0.00           H  
ATOM   2862  HD3 LYS A 301     201.063 143.464 120.700  1.00  0.00           H  
ATOM   2863  HD2 LYS A 301     200.029 142.560 119.598  1.00  0.00           H  
ATOM   2864  HE3 LYS A 301     200.842 140.431 120.682  1.00  0.00           H  
ATOM   2865  HE2 LYS A 301     201.971 141.397 121.628  1.00  0.00           H  
ATOM   2866  HZ1 LYS A 301     202.999 140.528 119.648  1.00  0.00           H  
ATOM   2867  HZ2 LYS A 301     201.887 141.270 118.683  1.00  0.00           H  
ATOM   2868  HZ3 LYS A 301     202.944 142.174 119.568  1.00  0.00           H  
ATOM   2869  N   GLU A 302     198.667 141.858 125.648  1.00101.27           N  
ATOM   2870  CA  GLU A 302     198.369 140.545 126.201  1.00101.27           C  
ATOM   2871  C   GLU A 302     196.961 140.495 126.789  1.00101.27           C  
ATOM   2872  O   GLU A 302     196.298 139.452 126.724  1.00101.27           O  
ATOM   2873  CB  GLU A 302     199.430 140.181 127.249  1.00101.27           C  
ATOM   2874  CG  GLU A 302     199.187 138.927 128.107  1.00101.27           C  
ATOM   2875  CD  GLU A 302     198.767 137.683 127.317  1.00101.27           C  
ATOM   2876  OE1 GLU A 302     199.253 137.466 126.182  1.00101.27           O  
ATOM   2877  OE2 GLU A 302     197.927 136.920 127.835  1.00101.27           O1-
ATOM   2878  H   GLU A 302     199.276 142.489 126.149  1.00  0.00           H  
ATOM   2879  HA  GLU A 302     198.426 139.816 125.393  1.00  0.00           H  
ATOM   2880  HB3 GLU A 302     199.593 141.036 127.904  1.00  0.00           H  
ATOM   2881  HB2 GLU A 302     200.401 140.097 126.761  1.00  0.00           H  
ATOM   2882  HG3 GLU A 302     198.432 139.147 128.862  1.00  0.00           H  
ATOM   2883  HG2 GLU A 302     200.086 138.703 128.682  1.00  0.00           H  
ATOM   2884  N   THR A 303     196.464 141.611 127.325  1.00100.08           N  
ATOM   2885  CA  THR A 303     195.098 141.613 127.842  1.00100.08           C  
ATOM   2886  C   THR A 303     194.083 141.795 126.720  1.00100.08           C  
ATOM   2887  O   THR A 303     192.920 141.404 126.854  1.00100.08           O  
ATOM   2888  CB  THR A 303     194.915 142.692 128.913  1.00100.08           C  
ATOM   2889  OG1 THR A 303     193.559 142.670 129.370  1.00100.08           O  
ATOM   2890  CG2 THR A 303     195.219 144.068 128.370  1.00100.08           C  
ATOM   2891  H   THR A 303     197.031 142.445 127.371  1.00  0.00           H  
ATOM   2892  HA  THR A 303     194.914 140.644 128.307  1.00  0.00           H  
ATOM   2893  HB  THR A 303     195.580 142.482 129.751  1.00  0.00           H  
ATOM   2894  HG1 THR A 303     193.436 143.344 130.042  1.00  0.00           H  
ATOM   2895 HG21 THR A 303     195.079 144.809 129.157  1.00  0.00           H  
ATOM   2896 HG22 THR A 303     196.251 144.101 128.020  1.00  0.00           H  
ATOM   2897 HG23 THR A 303     194.547 144.288 127.540  1.00  0.00           H  
ATOM   2898  N   LEU A 304     194.500 142.389 125.599  1.00100.17           N  
ATOM   2899  CA  LEU A 304     193.597 142.500 124.461  1.00100.17           C  
ATOM   2900  C   LEU A 304     193.531 141.196 123.684  1.00100.17           C  
ATOM   2901  O   LEU A 304     192.493 140.885 123.092  1.00100.17           O  
ATOM   2902  CB  LEU A 304     194.030 143.658 123.559  1.00100.17           C  
ATOM   2903  CG  LEU A 304     193.153 144.004 122.354  1.00100.17           C  
ATOM   2904  CD1 LEU A 304     191.723 144.261 122.788  1.00100.17           C  
ATOM   2905  CD2 LEU A 304     193.709 145.210 121.626  1.00100.17           C  
ATOM   2906  H   LEU A 304     195.438 142.759 125.542  1.00  0.00           H  
ATOM   2907  HA  LEU A 304     192.599 142.720 124.840  1.00  0.00           H  
ATOM   2908  HB3 LEU A 304     195.051 143.483 123.219  1.00  0.00           H  
ATOM   2909  HB2 LEU A 304     194.169 144.552 124.168  1.00  0.00           H  
ATOM   2910  HG  LEU A 304     193.158 143.156 121.669  1.00  0.00           H  
ATOM   2911 HD11 LEU A 304     191.116 144.505 121.916  1.00  0.00           H  
ATOM   2912 HD12 LEU A 304     191.323 143.369 123.270  1.00  0.00           H  
ATOM   2913 HD13 LEU A 304     191.700 145.094 123.491  1.00  0.00           H  
ATOM   2914 HD21 LEU A 304     193.074 145.444 120.771  1.00  0.00           H  
ATOM   2915 HD22 LEU A 304     193.735 146.064 122.303  1.00  0.00           H  
ATOM   2916 HD23 LEU A 304     194.719 144.992 121.279  1.00  0.00           H  
ATOM   2917  N   LYS A 305     194.610 140.418 123.699  1.00 97.47           N  
ATOM   2918  CA  LYS A 305     194.594 139.098 123.088  1.00 97.47           C  
ATOM   2919  C   LYS A 305     193.736 138.127 123.889  1.00 97.47           C  
ATOM   2920  O   LYS A 305     193.048 137.280 123.314  1.00 97.47           O  
ATOM   2921  CB  LYS A 305     196.020 138.564 122.962  1.00 97.47           C  
ATOM   2922  CG  LYS A 305     196.774 139.058 121.741  1.00 97.47           C  
ATOM   2923  CD  LYS A 305     198.210 138.567 121.762  1.00 97.47           C  
ATOM   2924  CE  LYS A 305     198.268 137.050 121.837  1.00 97.47           C  
ATOM   2925  NZ  LYS A 305     199.642 136.522 121.628  1.00 97.47           N1+
ATOM   2926  H   LYS A 305     195.459 140.741 124.140  1.00  0.00           H  
ATOM   2927  HA  LYS A 305     194.170 139.187 122.088  1.00  0.00           H  
ATOM   2928  HB3 LYS A 305     195.998 137.474 122.956  1.00  0.00           H  
ATOM   2929  HB2 LYS A 305     196.582 138.819 123.861  1.00  0.00           H  
ATOM   2930  HG3 LYS A 305     196.763 140.148 121.724  1.00  0.00           H  
ATOM   2931  HG2 LYS A 305     196.280 138.697 120.839  1.00  0.00           H  
ATOM   2932  HD3 LYS A 305     198.727 138.993 122.622  1.00  0.00           H  
ATOM   2933  HD2 LYS A 305     198.722 138.906 120.862  1.00  0.00           H  
ATOM   2934  HE3 LYS A 305     197.599 136.624 121.089  1.00  0.00           H  
ATOM   2935  HE2 LYS A 305     197.897 136.721 122.808  1.00  0.00           H  
ATOM   2936  HZ1 LYS A 305     199.628 135.514 121.687  1.00  0.00           H  
ATOM   2937  HZ2 LYS A 305     199.975 136.801 120.716  1.00  0.00           H  
ATOM   2938  HZ3 LYS A 305     200.257 136.892 122.339  1.00  0.00           H  
ATOM   2939  N   SER A 306     193.769 138.232 125.219  1.00 97.75           N  
ATOM   2940  CA  SER A 306     193.113 137.226 126.049  1.00 97.75           C  
ATOM   2941  C   SER A 306     191.603 137.418 126.096  1.00 97.75           C  
ATOM   2942  O   SER A 306     190.870 136.471 126.401  1.00 97.75           O  
ATOM   2943  CB  SER A 306     193.694 137.247 127.461  1.00 97.75           C  
ATOM   2944  OG  SER A 306     193.100 136.246 128.268  1.00 97.75           O  
ATOM   2945  H   SER A 306     194.248 139.008 125.653  1.00  0.00           H  
ATOM   2946  HA  SER A 306     193.315 136.247 125.615  1.00  0.00           H  
ATOM   2947  HB3 SER A 306     193.521 138.225 127.910  1.00  0.00           H  
ATOM   2948  HB2 SER A 306     194.771 137.083 127.413  1.00  0.00           H  
ATOM   2949  HG  SER A 306     193.480 136.278 129.149  1.00  0.00           H  
ATOM   2950  N   ILE A 307     191.121 138.629 125.805  1.00 94.56           N  
ATOM   2951  CA  ILE A 307     189.683 138.853 125.674  1.00 94.56           C  
ATOM   2952  C   ILE A 307     189.164 138.181 124.406  1.00 94.56           C  
ATOM   2953  O   ILE A 307     188.046 137.649 124.374  1.00 94.56           O  
ATOM   2954  CB  ILE A 307     189.388 140.368 125.707  1.00 94.56           C  
ATOM   2955  CG1 ILE A 307     189.704 140.939 127.087  1.00 94.56           C  
ATOM   2956  CG2 ILE A 307     187.937 140.680 125.399  1.00 94.56           C  
ATOM   2957  CD1 ILE A 307     189.478 142.435 127.199  1.00 94.56           C  
ATOM   2958  H   ILE A 307     191.753 139.406 125.672  1.00  0.00           H  
ATOM   2959  HA  ILE A 307     189.188 138.392 126.529  1.00  0.00           H  
ATOM   2960  HB  ILE A 307     190.018 140.864 124.969  1.00  0.00           H  
ATOM   2961 HG13 ILE A 307     190.738 140.709 127.345  1.00  0.00           H  
ATOM   2962 HG12 ILE A 307     189.103 140.425 127.837  1.00  0.00           H  
ATOM   2963 HG21 ILE A 307     187.781 141.758 125.435  1.00  0.00           H  
ATOM   2964 HG22 ILE A 307     187.689 140.310 124.404  1.00  0.00           H  
ATOM   2965 HG23 ILE A 307     187.296 140.196 126.136  1.00  0.00           H  
ATOM   2966 HD11 ILE A 307     189.724 142.766 128.208  1.00  0.00           H  
ATOM   2967 HD12 ILE A 307     190.114 142.954 126.482  1.00  0.00           H  
ATOM   2968 HD13 ILE A 307     188.433 142.662 126.988  1.00  0.00           H  
ATOM   2969  N   ASN A 308     189.990 138.159 123.356  1.00100.79           N  
ATOM   2970  CA  ASN A 308     189.632 137.496 122.104  1.00100.79           C  
ATOM   2971  C   ASN A 308     189.487 135.998 122.295  1.00100.79           C  
ATOM   2972  O   ASN A 308     188.482 135.402 121.894  1.00100.79           O  
ATOM   2973  CB  ASN A 308     190.707 137.776 121.065  1.00100.79           C  
ATOM   2974  CG  ASN A 308     190.758 139.213 120.672  1.00100.79           C  
ATOM   2975  OD1 ASN A 308     189.794 139.945 120.838  1.00100.79           O  
ATOM   2976  ND2 ASN A 308     191.927 139.659 120.274  1.00100.79           N  
ATOM   2977  H   ASN A 308     190.892 138.609 123.414  1.00  0.00           H  
ATOM   2978  HA  ASN A 308     188.684 137.900 121.749  1.00  0.00           H  
ATOM   2979  HB3 ASN A 308     190.525 137.165 120.181  1.00  0.00           H  
ATOM   2980  HB2 ASN A 308     191.678 137.473 121.457  1.00  0.00           H  
ATOM   2981 HD22 ASN A 308     192.031 140.624 119.994  1.00  0.00           H  
ATOM   2982 HD21 ASN A 308     192.723 139.037 120.248  1.00  0.00           H  
ATOM   2983  N   VAL A 309     190.482 135.376 122.930  1.00 98.88           N  
ATOM   2984  CA  VAL A 309     190.450 133.939 123.160  1.00 98.88           C  
ATOM   2985  C   VAL A 309     189.381 133.599 124.195  1.00 98.88           C  
ATOM   2986  O   VAL A 309     188.864 132.474 124.227  1.00 98.88           O  
ATOM   2987  CB  VAL A 309     191.858 133.460 123.571  1.00 98.88           C  
ATOM   2988  CG1 VAL A 309     191.956 131.956 123.552  1.00 98.88           C  
ATOM   2989  CG2 VAL A 309     192.905 134.046 122.642  1.00 98.88           C  
ATOM   2990  H   VAL A 309     191.277 135.903 123.261  1.00  0.00           H  
ATOM   2991  HA  VAL A 309     190.184 133.450 122.223  1.00  0.00           H  
ATOM   2992  HB  VAL A 309     192.060 133.808 124.584  1.00  0.00           H  
ATOM   2993 HG11 VAL A 309     192.961 131.653 123.847  1.00  0.00           H  
ATOM   2994 HG12 VAL A 309     191.231 131.535 124.249  1.00  0.00           H  
ATOM   2995 HG13 VAL A 309     191.747 131.590 122.547  1.00  0.00           H  
ATOM   2996 HG21 VAL A 309     193.894 133.700 122.943  1.00  0.00           H  
ATOM   2997 HG22 VAL A 309     192.705 133.726 121.620  1.00  0.00           H  
ATOM   2998 HG23 VAL A 309     192.870 135.134 122.695  1.00  0.00           H  
ATOM   2999  N   ALA A 310     189.001 134.571 125.028  1.00 96.96           N  
ATOM   3000  CA  ALA A 310     187.832 134.404 125.882  1.00 96.96           C  
ATOM   3001  C   ALA A 310     186.556 134.331 125.053  1.00 96.96           C  
ATOM   3002  O   ALA A 310     185.780 133.388 125.183  1.00 96.96           O  
ATOM   3003  CB  ALA A 310     187.747 135.537 126.904  1.00 96.96           C  
ATOM   3004  H   ALA A 310     189.525 135.433 125.071  1.00  0.00           H  
ATOM   3005  HA  ALA A 310     187.939 133.465 126.424  1.00  0.00           H  
ATOM   3006  HB1 ALA A 310     186.868 135.395 127.532  1.00  0.00           H  
ATOM   3007  HB2 ALA A 310     188.642 135.534 127.526  1.00  0.00           H  
ATOM   3008  HB3 ALA A 310     187.670 136.492 126.383  1.00  0.00           H  
ATOM   3009  N   ILE A 311     186.320 135.321 124.191  1.00 94.59           N  
ATOM   3010  CA  ILE A 311     185.040 135.376 123.486  1.00 94.59           C  
ATOM   3011  C   ILE A 311     184.981 134.424 122.289  1.00 94.59           C  
ATOM   3012  O   ILE A 311     183.934 133.820 122.033  1.00 94.59           O  
ATOM   3013  CB  ILE A 311     184.738 136.828 123.073  1.00 94.59           C  
ATOM   3014  CG1 ILE A 311     184.745 137.732 124.298  1.00 94.59           C  
ATOM   3015  CG2 ILE A 311     183.388 136.961 122.391  1.00 94.59           C  
ATOM   3016  CD1 ILE A 311     184.729 139.188 123.962  1.00 94.59           C  
ATOM   3017  H   ILE A 311     187.023 136.027 124.028  1.00  0.00           H  
ATOM   3018  HA  ILE A 311     184.266 135.067 124.188  1.00  0.00           H  
ATOM   3019  HB  ILE A 311     185.513 137.165 122.385  1.00  0.00           H  
ATOM   3020 HG13 ILE A 311     185.622 137.511 124.906  1.00  0.00           H  
ATOM   3021 HG12 ILE A 311     183.886 137.496 124.927  1.00  0.00           H  
ATOM   3022 HG21 ILE A 311     183.219 138.003 122.118  1.00  0.00           H  
ATOM   3023 HG22 ILE A 311     183.372 136.343 121.493  1.00  0.00           H  
ATOM   3024 HG23 ILE A 311     182.603 136.632 123.072  1.00  0.00           H  
ATOM   3025 HD11 ILE A 311     184.735 139.774 124.881  1.00  0.00           H  
ATOM   3026 HD12 ILE A 311     185.610 139.434 123.369  1.00  0.00           H  
ATOM   3027 HD13 ILE A 311     183.830 139.420 123.390  1.00  0.00           H  
ATOM   3028  N   LYS A 312     186.070 134.242 121.544  1.00101.78           N  
ATOM   3029  CA  LYS A 312     185.907 133.631 120.229  1.00101.78           C  
ATOM   3030  C   LYS A 312     186.158 132.128 120.202  1.00101.78           C  
ATOM   3031  O   LYS A 312     185.655 131.455 119.296  1.00101.78           O  
ATOM   3032  CB  LYS A 312     186.801 134.319 119.186  1.00101.78           C  
ATOM   3033  CG  LYS A 312     188.217 133.777 119.063  1.00101.78           C  
ATOM   3034  CD  LYS A 312     188.957 134.377 117.877  1.00101.78           C  
ATOM   3035  CE  LYS A 312     189.312 135.837 118.099  1.00101.78           C  
ATOM   3036  NZ  LYS A 312     190.198 136.364 117.019  1.00101.78           N1+
ATOM   3037  H   LYS A 312     186.974 134.524 121.894  1.00  0.00           H  
ATOM   3038  HA  LYS A 312     184.873 133.791 119.924  1.00  0.00           H  
ATOM   3039  HB3 LYS A 312     186.842 135.388 119.396  1.00  0.00           H  
ATOM   3040  HB2 LYS A 312     186.314 134.278 118.212  1.00  0.00           H  
ATOM   3041  HG3 LYS A 312     188.182 132.693 118.958  1.00  0.00           H  
ATOM   3042  HG2 LYS A 312     188.768 133.990 119.979  1.00  0.00           H  
ATOM   3043  HD3 LYS A 312     188.342 134.286 116.982  1.00  0.00           H  
ATOM   3044  HD2 LYS A 312     189.867 133.807 117.692  1.00  0.00           H  
ATOM   3045  HE3 LYS A 312     189.810 135.947 119.062  1.00  0.00           H  
ATOM   3046  HE2 LYS A 312     188.398 136.430 118.140  1.00  0.00           H  
ATOM   3047  HZ1 LYS A 312     190.411 137.334 117.201  1.00  0.00           H  
ATOM   3048  HZ2 LYS A 312     191.055 135.830 116.996  1.00  0.00           H  
ATOM   3049  HZ3 LYS A 312     189.728 136.285 116.129  1.00  0.00           H  
ATOM   3050  N   SER A 313     186.912 131.568 121.152  1.00103.91           N  
ATOM   3051  CA  SER A 313     187.195 130.138 121.077  1.00103.91           C  
ATOM   3052  C   SER A 313     185.971 129.328 121.489  1.00103.91           C  
ATOM   3053  O   SER A 313     185.344 128.684 120.643  1.00103.91           O  
ATOM   3054  CB  SER A 313     188.403 129.785 121.947  1.00103.91           C  
ATOM   3055  OG  SER A 313     188.132 130.033 123.314  1.00103.91           O  
ATOM   3056  H   SER A 313     187.276 132.133 121.906  1.00  0.00           H  
ATOM   3057  HA  SER A 313     187.435 129.891 120.043  1.00  0.00           H  
ATOM   3058  HB3 SER A 313     189.262 130.379 121.634  1.00  0.00           H  
ATOM   3059  HB2 SER A 313     188.653 128.733 121.812  1.00  0.00           H  
ATOM   3060  HG  SER A 313     188.902 129.805 123.840  1.00  0.00           H  
ATOM   3061  N   LYS A 314     185.614 129.350 122.765  1.00 99.02           N  
ATOM   3062  CA  LYS A 314     184.233 129.156 123.169  1.00 99.02           C  
ATOM   3063  C   LYS A 314     183.762 130.527 123.661  1.00 99.02           C  
ATOM   3064  O   LYS A 314     184.490 131.511 123.550  1.00 99.02           O  
ATOM   3065  CB  LYS A 314     184.116 127.989 124.163  1.00 99.02           C  
ATOM   3066  CG  LYS A 314     182.687 127.441 124.348  1.00 99.02           C  
ATOM   3067  CD  LYS A 314     182.120 126.953 123.022  1.00 99.02           C  
ATOM   3068  CE  LYS A 314     180.702 126.432 123.172  1.00 99.02           C  
ATOM   3069  NZ  LYS A 314     180.122 126.092 121.846  1.00 99.02           N1+
ATOM   3070  H   LYS A 314     186.309 129.504 123.481  1.00  0.00           H  
ATOM   3071  HA  LYS A 314     183.655 128.901 122.281  1.00  0.00           H  
ATOM   3072  HB3 LYS A 314     184.512 128.298 125.130  1.00  0.00           H  
ATOM   3073  HB2 LYS A 314     184.775 127.180 123.848  1.00  0.00           H  
ATOM   3074  HG3 LYS A 314     182.046 128.226 124.750  1.00  0.00           H  
ATOM   3075  HG2 LYS A 314     182.704 126.617 125.061  1.00  0.00           H  
ATOM   3076  HD3 LYS A 314     182.757 126.163 122.624  1.00  0.00           H  
ATOM   3077  HD2 LYS A 314     182.132 127.770 122.300  1.00  0.00           H  
ATOM   3078  HE3 LYS A 314     180.086 127.191 123.654  1.00  0.00           H  
ATOM   3079  HE2 LYS A 314     180.706 125.544 123.805  1.00  0.00           H  
ATOM   3080  HZ1 LYS A 314     179.180 125.748 121.968  1.00  0.00           H  
ATOM   3081  HZ2 LYS A 314     180.106 126.917 121.264  1.00  0.00           H  
ATOM   3082  HZ3 LYS A 314     180.685 125.380 121.404  1.00  0.00           H  
ATOM   3083  N   ILE A 315     182.562 130.610 124.224  1.00 93.40           N  
ATOM   3084  CA  ILE A 315     181.950 131.895 124.545  1.00 93.40           C  
ATOM   3085  C   ILE A 315     181.697 132.157 126.035  1.00 93.40           C  
ATOM   3086  O   ILE A 315     180.535 132.378 126.403  1.00 93.40           O  
ATOM   3087  CB  ILE A 315     180.637 132.015 123.752  1.00 93.40           C  
ATOM   3088  CG1 ILE A 315     180.932 132.088 122.247  1.00 93.40           C  
ATOM   3089  CG2 ILE A 315     179.865 133.244 124.182  1.00 93.40           C  
ATOM   3090  CD1 ILE A 315     179.717 131.945 121.345  1.00 93.40           C  
ATOM   3091  H   ILE A 315     182.047 129.769 124.442  1.00  0.00           H  
ATOM   3092  HA  ILE A 315     182.621 132.675 124.186  1.00  0.00           H  
ATOM   3093  HB  ILE A 315     180.028 131.132 123.947  1.00  0.00           H  
ATOM   3094 HG13 ILE A 315     181.666 131.326 121.986  1.00  0.00           H  
ATOM   3095 HG12 ILE A 315     181.438 133.027 122.024  1.00  0.00           H  
ATOM   3096 HG21 ILE A 315     178.940 133.311 123.610  1.00  0.00           H  
ATOM   3097 HG22 ILE A 315     179.630 133.173 125.244  1.00  0.00           H  
ATOM   3098 HG23 ILE A 315     180.468 134.134 124.002  1.00  0.00           H  
ATOM   3099 HD11 ILE A 315     180.028 132.010 120.302  1.00  0.00           H  
ATOM   3100 HD12 ILE A 315     179.243 130.979 121.523  1.00  0.00           H  
ATOM   3101 HD13 ILE A 315     179.007 132.743 121.562  1.00  0.00           H  
ATOM   3102  N   PRO A 316     182.696 132.198 126.932  1.00 83.64           N  
ATOM   3103  CA  PRO A 316     182.451 132.794 128.248  1.00 83.64           C  
ATOM   3104  C   PRO A 316     182.523 134.314 128.232  1.00 83.64           C  
ATOM   3105  O   PRO A 316     183.279 134.929 127.478  1.00 83.64           O  
ATOM   3106  CB  PRO A 316     183.578 132.212 129.113  1.00 83.64           C  
ATOM   3107  CG  PRO A 316     184.652 131.971 128.190  1.00 83.64           C  
ATOM   3108  CD  PRO A 316     183.966 131.445 126.973  1.00 83.64           C  
ATOM   3109  HA  PRO A 316     181.483 132.470 128.630  1.00  0.00           H  
ATOM   3110  HB3 PRO A 316     183.251 131.265 129.542  1.00  0.00           H  
ATOM   3111  HB2 PRO A 316     183.892 132.956 129.846  1.00  0.00           H  
ATOM   3112  HG3 PRO A 316     185.309 131.201 128.595  1.00  0.00           H  
ATOM   3113  HG2 PRO A 316     185.139 132.916 127.949  1.00  0.00           H  
ATOM   3114  HD2 PRO A 316     184.558 131.689 126.091  1.00  0.00           H  
ATOM   3115  HD3 PRO A 316     183.752 130.385 127.110  1.00  0.00           H  
ATOM   3116  N   CYS A 317     181.719 134.908 129.108  1.00 77.99           N  
ATOM   3117  CA  CYS A 317     181.514 136.345 129.145  1.00 77.99           C  
ATOM   3118  C   CYS A 317     182.742 137.069 129.694  1.00 77.99           C  
ATOM   3119  O   CYS A 317     183.648 136.470 130.275  1.00 77.99           O  
ATOM   3120  CB  CYS A 317     180.281 136.664 129.981  1.00 77.99           C  
ATOM   3121  SG  CYS A 317     180.377 135.975 131.641  1.00 77.99           S  
ATOM   3122  H   CYS A 317     181.217 134.355 129.788  1.00  0.00           H  
ATOM   3123  HA  CYS A 317     181.338 136.693 128.127  1.00  0.00           H  
ATOM   3124  HB3 CYS A 317     179.393 136.278 129.479  1.00  0.00           H  
ATOM   3125  HB2 CYS A 317     180.156 137.745 130.044  1.00  0.00           H  
ATOM   3126  HG  CYS A 317     179.270 136.289 132.319  1.00  0.00           H  
ATOM   3127  N   VAL A 318     182.767 138.384 129.477  1.00 74.96           N  
ATOM   3128  CA  VAL A 318     183.901 139.243 129.812  1.00 74.96           C  
ATOM   3129  C   VAL A 318     183.358 140.481 130.516  1.00 74.96           C  
ATOM   3130  O   VAL A 318     182.367 141.068 130.076  1.00 74.96           O  
ATOM   3131  CB  VAL A 318     184.711 139.628 128.547  1.00 74.96           C  
ATOM   3132  CG1 VAL A 318     185.791 140.657 128.860  1.00 74.96           C  
ATOM   3133  CG2 VAL A 318     185.350 138.409 127.893  1.00 74.96           C  
ATOM   3134  H   VAL A 318     181.970 138.842 129.058  1.00  0.00           H  
ATOM   3135  HA  VAL A 318     184.556 138.707 130.499  1.00  0.00           H  
ATOM   3136  HB  VAL A 318     184.022 140.072 127.829  1.00  0.00           H  
ATOM   3137 HG11 VAL A 318     186.336 140.901 127.948  1.00  0.00           H  
ATOM   3138 HG12 VAL A 318     185.329 141.560 129.259  1.00  0.00           H  
ATOM   3139 HG13 VAL A 318     186.481 140.247 129.597  1.00  0.00           H  
ATOM   3140 HG21 VAL A 318     185.909 138.721 127.010  1.00  0.00           H  
ATOM   3141 HG22 VAL A 318     186.027 137.930 128.600  1.00  0.00           H  
ATOM   3142 HG23 VAL A 318     184.572 137.704 127.600  1.00  0.00           H  
ATOM   3143  N   VAL A 319     183.990 140.872 131.623  1.00 74.73           N  
ATOM   3144  CA  VAL A 319     183.678 142.120 132.309  1.00 74.73           C  
ATOM   3145  C   VAL A 319     184.868 143.064 132.184  1.00 74.73           C  
ATOM   3146  O   VAL A 319     186.007 142.682 132.470  1.00 74.73           O  
ATOM   3147  CB  VAL A 319     183.315 141.887 133.791  1.00 74.73           C  
ATOM   3148  CG1 VAL A 319     183.070 143.201 134.501  1.00 74.73           C  
ATOM   3149  CG2 VAL A 319     182.078 141.041 133.890  1.00 74.73           C  
ATOM   3150  H   VAL A 319     184.718 140.295 132.019  1.00  0.00           H  
ATOM   3151  HA  VAL A 319     182.822 142.579 131.814  1.00  0.00           H  
ATOM   3152  HB  VAL A 319     184.139 141.368 134.280  1.00  0.00           H  
ATOM   3153 HG11 VAL A 319     182.816 143.009 135.544  1.00  0.00           H  
ATOM   3154 HG12 VAL A 319     183.970 143.814 134.454  1.00  0.00           H  
ATOM   3155 HG13 VAL A 319     182.247 143.728 134.018  1.00  0.00           H  
ATOM   3156 HG21 VAL A 319     181.829 140.882 134.939  1.00  0.00           H  
ATOM   3157 HG22 VAL A 319     181.250 141.547 133.394  1.00  0.00           H  
ATOM   3158 HG23 VAL A 319     182.256 140.079 133.409  1.00  0.00           H  
ATOM   3159  N   VAL A 320     184.599 144.299 131.752  1.00 78.73           N  
ATOM   3160  CA  VAL A 320     185.610 145.338 131.608  1.00 78.73           C  
ATOM   3161  C   VAL A 320     185.282 146.466 132.577  1.00 78.73           C  
ATOM   3162  O   VAL A 320     184.199 146.519 133.159  1.00 78.73           O  
ATOM   3163  CB  VAL A 320     185.697 145.874 130.165  1.00 78.73           C  
ATOM   3164  CG1 VAL A 320     185.903 144.736 129.184  1.00 78.73           C  
ATOM   3165  CG2 VAL A 320     184.444 146.648 129.818  1.00 78.73           C  
ATOM   3166  H   VAL A 320     183.653 144.553 131.505  1.00  0.00           H  
ATOM   3167  HA  VAL A 320     186.579 144.919 131.880  1.00  0.00           H  
ATOM   3168  HB  VAL A 320     186.551 146.548 130.097  1.00  0.00           H  
ATOM   3169 HG11 VAL A 320     185.962 145.135 128.171  1.00  0.00           H  
ATOM   3170 HG12 VAL A 320     186.829 144.213 129.422  1.00  0.00           H  
ATOM   3171 HG13 VAL A 320     185.066 144.041 129.252  1.00  0.00           H  
ATOM   3172 HG21 VAL A 320     184.518 147.021 128.797  1.00  0.00           H  
ATOM   3173 HG22 VAL A 320     183.577 145.993 129.903  1.00  0.00           H  
ATOM   3174 HG23 VAL A 320     184.333 147.488 130.504  1.00  0.00           H  
ATOM   3175  N   GLU A 321     186.233 147.383 132.737  1.00 84.29           N  
ATOM   3176  CA  GLU A 321     186.124 148.449 133.721  1.00 84.29           C  
ATOM   3177  C   GLU A 321     186.218 149.814 133.056  1.00 84.29           C  
ATOM   3178  O   GLU A 321     186.332 149.933 131.834  1.00 84.29           O  
ATOM   3179  CB  GLU A 321     187.207 148.343 134.789  1.00 84.29           C  
ATOM   3180  CG  GLU A 321     187.307 146.994 135.439  1.00 84.29           C  
ATOM   3181  CD  GLU A 321     187.996 147.079 136.771  1.00 84.29           C  
ATOM   3182  OE1 GLU A 321     188.109 148.201 137.301  1.00 84.29           O  
ATOM   3183  OE2 GLU A 321     188.431 146.033 137.286  1.00 84.29           O1-
ATOM   3184  H   GLU A 321     187.065 147.353 132.165  1.00  0.00           H  
ATOM   3185  HA  GLU A 321     185.152 148.370 134.208  1.00  0.00           H  
ATOM   3186  HB3 GLU A 321     187.035 149.100 135.554  1.00  0.00           H  
ATOM   3187  HB2 GLU A 321     188.171 148.606 134.353  1.00  0.00           H  
ATOM   3188  HG3 GLU A 321     187.860 146.317 134.787  1.00  0.00           H  
ATOM   3189  HG2 GLU A 321     186.307 146.581 135.573  1.00  0.00           H  
ATOM   3190  N   GLY A 322     186.166 150.851 133.889  1.00 94.08           N  
ATOM   3191  CA  GLY A 322     186.234 152.217 133.412  1.00 94.08           C  
ATOM   3192  C   GLY A 322     187.531 152.932 133.734  1.00 94.08           C  
ATOM   3193  O   GLY A 322     187.540 154.159 133.876  1.00 94.08           O  
ATOM   3194  H   GLY A 322     186.077 150.696 134.883  1.00  0.00           H  
ATOM   3195  HA3 GLY A 322     185.398 152.784 133.821  1.00  0.00           H  
ATOM   3196  HA2 GLY A 322     186.072 152.232 132.334  1.00  0.00           H  
ATOM   3197  N   SER A 323     188.629 152.186 133.856  1.00 98.85           N  
ATOM   3198  CA  SER A 323     189.950 152.779 134.070  1.00 98.85           C  
ATOM   3199  C   SER A 323     191.000 151.823 133.527  1.00 98.85           C  
ATOM   3200  O   SER A 323     191.015 150.643 133.895  1.00 98.85           O  
ATOM   3201  CB  SER A 323     190.210 153.075 135.551  1.00 98.85           C  
ATOM   3202  OG  SER A 323     189.243 153.956 136.096  1.00 98.85           O  
ATOM   3203  H   SER A 323     188.564 151.180 133.801  1.00  0.00           H  
ATOM   3204  HA  SER A 323     190.007 153.714 133.512  1.00  0.00           H  
ATOM   3205  HB3 SER A 323     191.203 153.511 135.665  1.00  0.00           H  
ATOM   3206  HB2 SER A 323     190.207 152.141 136.113  1.00  0.00           H  
ATOM   3207  HG  SER A 323     189.441 154.116 137.022  1.00  0.00           H  
ATOM   3208  N   GLY A 324     191.877 152.330 132.664  1.00103.47           N  
ATOM   3209  CA  GLY A 324     192.898 151.527 132.019  1.00103.47           C  
ATOM   3210  C   GLY A 324     193.083 151.942 130.575  1.00103.47           C  
ATOM   3211  O   GLY A 324     192.421 152.875 130.115  1.00103.47           O  
ATOM   3212  H   GLY A 324     191.849 153.313 132.434  1.00  0.00           H  
ATOM   3213  HA3 GLY A 324     192.613 150.476 132.061  1.00  0.00           H  
ATOM   3214  HA2 GLY A 324     193.841 151.642 132.553  1.00  0.00           H  
ATOM   3215  N   ARG A 325     193.967 151.266 129.841  1.00104.95           N  
ATOM   3216  CA  ARG A 325     194.178 151.639 128.446  1.00104.95           C  
ATOM   3217  C   ARG A 325     193.304 150.810 127.510  1.00104.95           C  
ATOM   3218  O   ARG A 325     192.442 151.350 126.812  1.00104.95           O  
ATOM   3219  CB  ARG A 325     195.655 151.485 128.077  1.00104.95           C  
ATOM   3220  CG  ARG A 325     196.628 152.107 129.062  1.00104.95           C  
ATOM   3221  CD  ARG A 325     198.009 151.475 128.931  1.00104.95           C  
ATOM   3222  NE  ARG A 325     198.219 150.405 129.900  1.00104.95           N  
ATOM   3223  CZ  ARG A 325     199.188 149.499 129.821  1.00104.95           C  
ATOM   3224  NH1 ARG A 325     200.044 149.525 128.809  1.00104.95           N  
ATOM   3225  NH2 ARG A 325     199.297 148.563 130.752  1.00104.95           N1+
ATOM   3226  H   ARG A 325     194.485 150.502 130.251  1.00  0.00           H  
ATOM   3227  HA  ARG A 325     193.905 152.688 128.328  1.00  0.00           H  
ATOM   3228  HB3 ARG A 325     195.825 151.907 127.087  1.00  0.00           H  
ATOM   3229  HB2 ARG A 325     195.889 150.427 127.958  1.00  0.00           H  
ATOM   3230  HG3 ARG A 325     196.258 151.964 130.077  1.00  0.00           H  
ATOM   3231  HG2 ARG A 325     196.700 153.178 128.874  1.00  0.00           H  
ATOM   3232  HD3 ARG A 325     198.773 152.241 129.066  1.00  0.00           H  
ATOM   3233  HD2 ARG A 325     198.133 151.080 127.923  1.00  0.00           H  
ATOM   3234  HE  ARG A 325     197.566 150.380 130.670  1.00  0.00           H  
ATOM   3235 HH12 ARG A 325     200.779 148.835 128.752  1.00  0.00           H  
ATOM   3236 HH11 ARG A 325     199.961 150.235 128.095  1.00  0.00           H  
ATOM   3237 HH22 ARG A 325     200.033 147.874 130.692  1.00  0.00           H  
ATOM   3238 HH21 ARG A 325     198.644 148.538 131.522  1.00  0.00           H  
ATOM   3239  N   ILE A 326     193.499 149.493 127.501  1.00104.23           N  
ATOM   3240  CA  ILE A 326     192.682 148.613 126.672  1.00104.23           C  
ATOM   3241  C   ILE A 326     191.274 148.472 127.252  1.00104.23           C  
ATOM   3242  O   ILE A 326     190.306 148.310 126.500  1.00104.23           O  
ATOM   3243  CB  ILE A 326     193.409 147.258 126.505  1.00104.23           C  
ATOM   3244  CG1 ILE A 326     194.580 147.411 125.533  1.00104.23           C  
ATOM   3245  CG2 ILE A 326     192.521 146.126 125.999  1.00104.23           C  
ATOM   3246  CD1 ILE A 326     194.187 147.955 124.182  1.00104.23           C  
ATOM   3247  H   ILE A 326     194.223 149.086 128.075  1.00  0.00           H  
ATOM   3248  HA  ILE A 326     192.594 149.069 125.686  1.00  0.00           H  
ATOM   3249  HB  ILE A 326     193.810 146.966 127.476  1.00  0.00           H  
ATOM   3250 HG13 ILE A 326     195.072 146.447 125.405  1.00  0.00           H  
ATOM   3251 HG12 ILE A 326     195.336 148.058 125.977  1.00  0.00           H  
ATOM   3252 HG21 ILE A 326     193.110 145.213 125.911  1.00  0.00           H  
ATOM   3253 HG22 ILE A 326     191.703 145.964 126.701  1.00  0.00           H  
ATOM   3254 HG23 ILE A 326     192.114 146.391 125.023  1.00  0.00           H  
ATOM   3255 HD11 ILE A 326     195.072 148.034 123.550  1.00  0.00           H  
ATOM   3256 HD12 ILE A 326     193.467 147.284 123.715  1.00  0.00           H  
ATOM   3257 HD13 ILE A 326     193.738 148.941 124.303  1.00  0.00           H  
ATOM   3258  N   ALA A 327     191.132 148.619 128.573  1.00103.79           N  
ATOM   3259  CA  ALA A 327     189.821 148.539 129.211  1.00103.79           C  
ATOM   3260  C   ALA A 327     188.889 149.653 128.760  1.00103.79           C  
ATOM   3261  O   ALA A 327     187.674 149.446 128.680  1.00103.79           O  
ATOM   3262  CB  ALA A 327     189.971 148.587 130.728  1.00103.79           C  
ATOM   3263  H   ALA A 327     191.942 148.789 129.152  1.00  0.00           H  
ATOM   3264  HA  ALA A 327     189.368 147.585 128.942  1.00  0.00           H  
ATOM   3265  HB1 ALA A 327     188.987 148.527 131.193  1.00  0.00           H  
ATOM   3266  HB2 ALA A 327     190.581 147.747 131.060  1.00  0.00           H  
ATOM   3267  HB3 ALA A 327     190.452 149.522 131.017  1.00  0.00           H  
ATOM   3268  N   ASP A 328     189.431 150.828 128.440  1.00106.08           N  
ATOM   3269  CA  ASP A 328     188.575 151.948 128.074  1.00106.08           C  
ATOM   3270  C   ASP A 328     188.367 152.075 126.571  1.00106.08           C  
ATOM   3271  O   ASP A 328     187.438 152.768 126.145  1.00106.08           O  
ATOM   3272  CB  ASP A 328     189.140 153.244 128.646  1.00106.08           C  
ATOM   3273  CG  ASP A 328     188.923 153.350 130.135  1.00106.08           C  
ATOM   3274  OD1 ASP A 328     187.913 152.797 130.613  1.00106.08           O  
ATOM   3275  OD2 ASP A 328     189.753 153.976 130.826  1.00106.08           O1-
ATOM   3276  H   ASP A 328     190.435 150.941 128.451  1.00  0.00           H  
ATOM   3277  HA  ASP A 328     187.599 151.782 128.531  1.00  0.00           H  
ATOM   3278  HB3 ASP A 328     188.671 154.094 128.150  1.00  0.00           H  
ATOM   3279  HB2 ASP A 328     190.207 153.301 128.430  1.00  0.00           H  
ATOM   3280  N   VAL A 329     189.196 151.430 125.747  1.00108.10           N  
ATOM   3281  CA  VAL A 329     188.928 151.465 124.312  1.00108.10           C  
ATOM   3282  C   VAL A 329     187.821 150.482 123.962  1.00108.10           C  
ATOM   3283  O   VAL A 329     187.197 150.585 122.901  1.00108.10           O  
ATOM   3284  CB  VAL A 329     190.202 151.206 123.483  1.00108.10           C  
ATOM   3285  CG1 VAL A 329     191.285 152.195 123.845  1.00108.10           C  
ATOM   3286  CG2 VAL A 329     190.695 149.781 123.625  1.00108.10           C  
ATOM   3287  H   VAL A 329     189.991 150.930 126.120  1.00  0.00           H  
ATOM   3288  HA  VAL A 329     188.572 152.465 124.067  1.00  0.00           H  
ATOM   3289  HB  VAL A 329     189.950 151.364 122.434  1.00  0.00           H  
ATOM   3290 HG11 VAL A 329     192.175 151.994 123.249  1.00  0.00           H  
ATOM   3291 HG12 VAL A 329     190.935 153.208 123.645  1.00  0.00           H  
ATOM   3292 HG13 VAL A 329     191.528 152.098 124.903  1.00  0.00           H  
ATOM   3293 HG21 VAL A 329     191.594 149.645 123.024  1.00  0.00           H  
ATOM   3294 HG22 VAL A 329     190.924 149.578 124.671  1.00  0.00           H  
ATOM   3295 HG23 VAL A 329     189.922 149.093 123.283  1.00  0.00           H  
ATOM   3296  N   ILE A 330     187.565 149.506 124.835  1.00103.30           N  
ATOM   3297  CA  ILE A 330     186.409 148.642 124.636  1.00103.30           C  
ATOM   3298  C   ILE A 330     185.214 149.173 125.419  1.00103.30           C  
ATOM   3299  O   ILE A 330     184.061 148.877 125.085  1.00103.30           O  
ATOM   3300  CB  ILE A 330     186.759 147.192 125.011  1.00103.30           C  
ATOM   3301  CG1 ILE A 330     188.165 146.854 124.529  1.00103.30           C  
ATOM   3302  CG2 ILE A 330     185.820 146.230 124.336  1.00103.30           C  
ATOM   3303  CD1 ILE A 330     188.661 145.503 124.984  1.00103.30           C  
ATOM   3304  H   ILE A 330     188.172 149.368 125.631  1.00  0.00           H  
ATOM   3305  HA  ILE A 330     186.153 148.663 123.577  1.00  0.00           H  
ATOM   3306  HB  ILE A 330     186.700 147.067 126.092  1.00  0.00           H  
ATOM   3307 HG13 ILE A 330     188.858 147.625 124.866  1.00  0.00           H  
ATOM   3308 HG12 ILE A 330     188.195 146.902 123.440  1.00  0.00           H  
ATOM   3309 HG21 ILE A 330     186.083 145.209 124.613  1.00  0.00           H  
ATOM   3310 HG22 ILE A 330     184.797 146.439 124.650  1.00  0.00           H  
ATOM   3311 HG23 ILE A 330     185.898 146.344 123.255  1.00  0.00           H  
ATOM   3312 HD11 ILE A 330     189.668 145.337 124.600  1.00  0.00           H  
ATOM   3313 HD12 ILE A 330     188.678 145.470 126.073  1.00  0.00           H  
ATOM   3314 HD13 ILE A 330     187.996 144.726 124.607  1.00  0.00           H  
ATOM   3315  N   ALA A 331     185.460 149.981 126.451  1.00105.16           N  
ATOM   3316  CA  ALA A 331     184.363 150.625 127.165  1.00105.16           C  
ATOM   3317  C   ALA A 331     183.816 151.822 126.403  1.00105.16           C  
ATOM   3318  O   ALA A 331     182.676 152.234 126.641  1.00105.16           O  
ATOM   3319  CB  ALA A 331     184.816 151.062 128.557  1.00105.16           C  
ATOM   3320  H   ALA A 331     186.412 150.151 126.744  1.00  0.00           H  
ATOM   3321  HA  ALA A 331     183.559 149.898 127.281  1.00  0.00           H  
ATOM   3322  HB1 ALA A 331     183.986 151.541 129.076  1.00  0.00           H  
ATOM   3323  HB2 ALA A 331     185.144 150.190 129.123  1.00  0.00           H  
ATOM   3324  HB3 ALA A 331     185.642 151.767 128.466  1.00  0.00           H  
ATOM   3325  N   SER A 332     184.608 152.401 125.503  1.00105.86           N  
ATOM   3326  CA  SER A 332     184.131 153.516 124.700  1.00105.86           C  
ATOM   3327  C   SER A 332     183.262 153.065 123.538  1.00105.86           C  
ATOM   3328  O   SER A 332     182.453 153.857 123.043  1.00105.86           O  
ATOM   3329  CB  SER A 332     185.311 154.327 124.167  1.00105.86           C  
ATOM   3330  OG  SER A 332     185.954 153.642 123.107  1.00105.86           O  
ATOM   3331  H   SER A 332     185.552 152.067 125.372  1.00  0.00           H  
ATOM   3332  HA  SER A 332     183.533 154.165 125.340  1.00  0.00           H  
ATOM   3333  HB3 SER A 332     186.025 154.501 124.972  1.00  0.00           H  
ATOM   3334  HB2 SER A 332     184.956 155.294 123.811  1.00  0.00           H  
ATOM   3335  HG  SER A 332     186.691 154.167 122.787  1.00  0.00           H  
ATOM   3336  N   LEU A 333     183.405 151.818 123.095  1.00103.21           N  
ATOM   3337  CA  LEU A 333     182.693 151.318 121.930  1.00103.21           C  
ATOM   3338  C   LEU A 333     181.358 150.678 122.281  1.00103.21           C  
ATOM   3339  O   LEU A 333     180.756 150.017 121.429  1.00103.21           O  
ATOM   3340  CB  LEU A 333     183.566 150.319 121.170  1.00103.21           C  
ATOM   3341  CG  LEU A 333     184.877 150.821 120.562  1.00103.21           C  
ATOM   3342  CD1 LEU A 333     185.346 149.850 119.504  1.00103.21           C  
ATOM   3343  CD2 LEU A 333     184.742 152.218 119.976  1.00103.21           C  
ATOM   3344  H   LEU A 333     184.026 151.181 123.572  1.00  0.00           H  
ATOM   3345  HA  LEU A 333     182.497 152.162 121.269  1.00  0.00           H  
ATOM   3346  HB3 LEU A 333     182.970 149.845 120.390  1.00  0.00           H  
ATOM   3347  HB2 LEU A 333     183.775 149.465 121.815  1.00  0.00           H  
ATOM   3348  HG  LEU A 333     185.628 150.854 121.351  1.00  0.00           H  
ATOM   3349 HD11 LEU A 333     186.280 150.207 119.071  1.00  0.00           H  
ATOM   3350 HD12 LEU A 333     185.506 148.871 119.955  1.00  0.00           H  
ATOM   3351 HD13 LEU A 333     184.590 149.771 118.722  1.00  0.00           H  
ATOM   3352 HD21 LEU A 333     185.698 152.531 119.557  1.00  0.00           H  
ATOM   3353 HD22 LEU A 333     183.986 152.212 119.191  1.00  0.00           H  
ATOM   3354 HD23 LEU A 333     184.445 152.914 120.760  1.00  0.00           H  
ATOM   3355  N   VAL A 334     180.889 150.849 123.511  1.00103.40           N  
ATOM   3356  CA  VAL A 334     179.602 150.302 123.914  1.00103.40           C  
ATOM   3357  C   VAL A 334     178.669 151.434 124.322  1.00103.40           C  
ATOM   3358  O   VAL A 334     178.603 152.466 123.653  1.00103.40           O  
ATOM   3359  CB  VAL A 334     179.756 149.282 125.056  1.00103.40           C  
ATOM   3360  CG1 VAL A 334     180.684 148.149 124.646  1.00103.40           C  
ATOM   3361  CG2 VAL A 334     180.266 149.966 126.308  1.00103.40           C  
ATOM   3362  H   VAL A 334     181.428 151.368 124.189  1.00  0.00           H  
ATOM   3363  HA  VAL A 334     179.164 149.791 123.056  1.00  0.00           H  
ATOM   3364  HXT VAL A 334     178.061 151.325 125.208  1.00  0.00           H  
ATOM   3365  HB  VAL A 334     178.775 148.860 125.272  1.00  0.00           H  
ATOM   3366 HG11 VAL A 334     180.778 147.440 125.469  1.00  0.00           H  
ATOM   3367 HG12 VAL A 334     180.274 147.640 123.774  1.00  0.00           H  
ATOM   3368 HG13 VAL A 334     181.666 148.554 124.402  1.00  0.00           H  
ATOM   3369 HG21 VAL A 334     180.370 149.232 127.107  1.00  0.00           H  
ATOM   3370 HG22 VAL A 334     181.236 150.421 126.105  1.00  0.00           H  
ATOM   3371 HG23 VAL A 334     179.560 150.738 126.614  1.00  0.00           H  
ATOM   3372  N   SER A 342     186.271 150.164 111.463  1.00116.17           N  
ATOM   3373  CA  SER A 342     186.494 151.588 111.251  1.00116.17           C  
ATOM   3374  C   SER A 342     187.838 152.025 111.813  1.00116.17           C  
ATOM   3375  O   SER A 342     188.510 151.264 112.505  1.00116.17           O  
ATOM   3376  CB  SER A 342     185.373 152.405 111.893  1.00116.17           C  
ATOM   3377  OG  SER A 342     185.394 152.270 113.302  1.00116.17           O  
ATOM   3378  H1  SER A 342     185.373 149.903 111.081  1.00  0.00           H  
ATOM   3379  H2  SER A 342     186.999 149.637 111.003  1.00  0.00           H  
ATOM   3380  HA  SER A 342     186.490 151.781 110.178  1.00  0.00           H  
ATOM   3381  HB3 SER A 342     184.411 152.065 111.510  1.00  0.00           H  
ATOM   3382  HB2 SER A 342     185.492 153.455 111.627  1.00  0.00           H  
ATOM   3383  HG  SER A 342     184.683 152.790 113.684  1.00  0.00           H  
ATOM   3384  N   SER A 343     188.230 153.259 111.498  1.00119.55           N  
ATOM   3385  CA  SER A 343     189.412 153.844 112.118  1.00119.55           C  
ATOM   3386  C   SER A 343     189.046 154.711 113.316  1.00119.55           C  
ATOM   3387  O   SER A 343     189.938 155.240 113.987  1.00119.55           O  
ATOM   3388  CB  SER A 343     190.212 154.648 111.090  1.00119.55           C  
ATOM   3389  OG  SER A 343     190.800 153.802 110.114  1.00119.55           O  
ATOM   3390  H   SER A 343     187.706 153.798 110.824  1.00  0.00           H  
ATOM   3391  HA  SER A 343     190.043 153.029 112.473  1.00  0.00           H  
ATOM   3392  HB3 SER A 343     190.993 155.212 111.599  1.00  0.00           H  
ATOM   3393  HB2 SER A 343     189.554 155.366 110.599  1.00  0.00           H  
ATOM   3394  HG  SER A 343     191.294 154.333 109.485  1.00  0.00           H  
ATOM   3395  N   CYS A 344     187.746 154.860 113.606  1.00120.97           N  
ATOM   3396  CA  CYS A 344     187.328 155.512 114.845  1.00120.97           C  
ATOM   3397  C   CYS A 344     187.605 154.635 116.057  1.00120.97           C  
ATOM   3398  O   CYS A 344     187.543 155.114 117.194  1.00120.97           O  
ATOM   3399  CB  CYS A 344     185.843 155.867 114.806  1.00120.97           C  
ATOM   3400  SG  CYS A 344     185.358 157.092 113.580  1.00120.97           S  
ATOM   3401  H   CYS A 344     187.043 154.520 112.965  1.00  0.00           H  
ATOM   3402  HA  CYS A 344     187.897 156.435 114.954  1.00  0.00           H  
ATOM   3403  HB3 CYS A 344     185.527 156.202 115.794  1.00  0.00           H  
ATOM   3404  HB2 CYS A 344     185.260 154.958 114.657  1.00  0.00           H  
ATOM   3405  HG  CYS A 344     184.041 157.304 113.658  1.00  0.00           H  
ATOM   3406  N   VAL A 345     187.829 153.339 115.837  1.00118.58           N  
ATOM   3407  CA  VAL A 345     188.455 152.503 116.855  1.00118.58           C  
ATOM   3408  C   VAL A 345     189.833 153.049 117.203  1.00118.58           C  
ATOM   3409  O   VAL A 345     190.160 153.252 118.379  1.00118.58           O  
ATOM   3410  CB  VAL A 345     188.534 151.046 116.366  1.00118.58           C  
ATOM   3411  CG1 VAL A 345     189.391 150.212 117.302  1.00118.58           C  
ATOM   3412  CG2 VAL A 345     187.142 150.458 116.231  1.00118.58           C  
ATOM   3413  H   VAL A 345     187.564 152.923 114.955  1.00  0.00           H  
ATOM   3414  HA  VAL A 345     187.837 152.532 117.752  1.00  0.00           H  
ATOM   3415  HB  VAL A 345     189.002 151.042 115.382  1.00  0.00           H  
ATOM   3416 HG11 VAL A 345     189.434 149.185 116.938  1.00  0.00           H  
ATOM   3417 HG12 VAL A 345     190.399 150.626 117.339  1.00  0.00           H  
ATOM   3418 HG13 VAL A 345     188.957 150.225 118.302  1.00  0.00           H  
ATOM   3419 HG21 VAL A 345     187.215 149.427 115.884  1.00  0.00           H  
ATOM   3420 HG22 VAL A 345     186.642 150.481 117.199  1.00  0.00           H  
ATOM   3421 HG23 VAL A 345     186.568 151.043 115.512  1.00  0.00           H  
ATOM   3422  N   LYS A 346     190.653 153.321 116.181  1.00118.19           N  
ATOM   3423  CA  LYS A 346     192.009 153.812 116.408  1.00118.19           C  
ATOM   3424  C   LYS A 346     192.006 155.252 116.908  1.00118.19           C  
ATOM   3425  O   LYS A 346     192.981 155.691 117.531  1.00118.19           O  
ATOM   3426  CB  LYS A 346     192.833 153.690 115.121  1.00118.19           C  
ATOM   3427  CG  LYS A 346     194.347 153.772 115.326  1.00118.19           C  
ATOM   3428  CD  LYS A 346     195.128 153.426 114.067  1.00118.19           C  
ATOM   3429  CE  LYS A 346     195.193 154.605 113.111  1.00118.19           C  
ATOM   3430  NZ  LYS A 346     196.001 155.720 113.675  1.00118.19           N1+
ATOM   3431  H   LYS A 346     190.337 153.187 115.231  1.00  0.00           H  
ATOM   3432  HA  LYS A 346     192.474 153.188 117.171  1.00  0.00           H  
ATOM   3433  HB3 LYS A 346     192.521 154.463 114.418  1.00  0.00           H  
ATOM   3434  HB2 LYS A 346     192.587 152.753 114.622  1.00  0.00           H  
ATOM   3435  HG3 LYS A 346     194.641 153.098 116.131  1.00  0.00           H  
ATOM   3436  HG2 LYS A 346     194.614 154.777 115.653  1.00  0.00           H  
ATOM   3437  HD3 LYS A 346     194.655 152.580 113.568  1.00  0.00           H  
ATOM   3438  HD2 LYS A 346     196.139 153.123 114.339  1.00  0.00           H  
ATOM   3439  HE3 LYS A 346     194.183 154.958 112.902  1.00  0.00           H  
ATOM   3440  HE2 LYS A 346     195.630 154.282 112.166  1.00  0.00           H  
ATOM   3441  HZ1 LYS A 346     196.024 156.486 113.017  1.00  0.00           H  
ATOM   3442  HZ2 LYS A 346     195.586 156.033 114.541  1.00  0.00           H  
ATOM   3443  HZ3 LYS A 346     196.942 155.399 113.851  1.00  0.00           H  
ATOM   3444  N   GLU A 347     190.929 155.998 116.644  1.00120.37           N  
ATOM   3445  CA  GLU A 347     190.798 157.351 117.178  1.00120.37           C  
ATOM   3446  C   GLU A 347     190.684 157.328 118.696  1.00120.37           C  
ATOM   3447  O   GLU A 347     191.355 158.092 119.398  1.00120.37           O  
ATOM   3448  CB  GLU A 347     189.584 158.046 116.563  1.00120.37           C  
ATOM   3449  CG  GLU A 347     189.347 159.445 117.107  1.00120.37           C  
ATOM   3450  CD  GLU A 347     188.101 160.095 116.539  1.00120.37           C  
ATOM   3451  OE1 GLU A 347     188.234 161.043 115.738  1.00120.37           O  
ATOM   3452  OE2 GLU A 347     186.987 159.659 116.897  1.00120.37           O1-
ATOM   3453  H   GLU A 347     190.188 155.628 116.066  1.00  0.00           H  
ATOM   3454  HA  GLU A 347     191.691 157.915 116.908  1.00  0.00           H  
ATOM   3455  HB3 GLU A 347     188.695 157.437 116.730  1.00  0.00           H  
ATOM   3456  HB2 GLU A 347     189.705 158.094 115.481  1.00  0.00           H  
ATOM   3457  HG3 GLU A 347     190.213 160.070 116.889  1.00  0.00           H  
ATOM   3458  HG2 GLU A 347     189.270 159.403 118.193  1.00  0.00           H  
ATOM   3459  N   SER A 348     189.832 156.446 119.222  1.00118.29           N  
ATOM   3460  CA  SER A 348     189.726 156.297 120.667  1.00118.29           C  
ATOM   3461  C   SER A 348     190.923 155.552 121.239  1.00118.29           C  
ATOM   3462  O   SER A 348     191.197 155.651 122.440  1.00118.29           O  
ATOM   3463  CB  SER A 348     188.427 155.577 121.028  1.00118.29           C  
ATOM   3464  OG  SER A 348     188.299 155.431 122.431  1.00118.29           O  
ATOM   3465  H   SER A 348     189.256 155.877 118.617  1.00  0.00           H  
ATOM   3466  HA  SER A 348     189.699 157.292 121.111  1.00  0.00           H  
ATOM   3467  HB3 SER A 348     188.415 154.594 120.558  1.00  0.00           H  
ATOM   3468  HB2 SER A 348     187.579 156.144 120.643  1.00  0.00           H  
ATOM   3469  HG  SER A 348     187.477 154.977 122.632  1.00  0.00           H  
ATOM   3470  N   LEU A 349     191.646 154.805 120.402  1.00115.02           N  
ATOM   3471  CA  LEU A 349     192.753 154.004 120.906  1.00115.02           C  
ATOM   3472  C   LEU A 349     193.951 154.877 121.255  1.00115.02           C  
ATOM   3473  O   LEU A 349     194.665 154.589 122.221  1.00115.02           O  
ATOM   3474  CB  LEU A 349     193.125 152.933 119.876  1.00115.02           C  
ATOM   3475  CG  LEU A 349     193.876 151.670 120.316  1.00115.02           C  
ATOM   3476  CD1 LEU A 349     193.515 150.521 119.393  1.00115.02           C  
ATOM   3477  CD2 LEU A 349     195.380 151.829 120.355  1.00115.02           C  
ATOM   3478  H   LEU A 349     191.426 154.794 119.416  1.00  0.00           H  
ATOM   3479  HA  LEU A 349     192.423 153.501 121.815  1.00  0.00           H  
ATOM   3480  HB3 LEU A 349     193.672 153.403 119.059  1.00  0.00           H  
ATOM   3481  HB2 LEU A 349     192.228 152.639 119.331  1.00  0.00           H  
ATOM   3482  HG  LEU A 349     193.540 151.412 121.320  1.00  0.00           H  
ATOM   3483 HD11 LEU A 349     194.048 149.623 119.705  1.00  0.00           H  
ATOM   3484 HD12 LEU A 349     192.441 150.340 119.440  1.00  0.00           H  
ATOM   3485 HD13 LEU A 349     193.796 150.773 118.371  1.00  0.00           H  
ATOM   3486 HD21 LEU A 349     195.837 150.893 120.675  1.00  0.00           H  
ATOM   3487 HD22 LEU A 349     195.744 152.089 119.361  1.00  0.00           H  
ATOM   3488 HD23 LEU A 349     195.644 152.620 121.057  1.00  0.00           H  
ATOM   3489  N   LEU A 350     194.182 155.952 120.498  1.00116.28           N  
ATOM   3490  CA  LEU A 350     195.240 156.885 120.870  1.00116.28           C  
ATOM   3491  C   LEU A 350     194.742 157.929 121.860  1.00116.28           C  
ATOM   3492  O   LEU A 350     195.522 158.771 122.315  1.00116.28           O  
ATOM   3493  CB  LEU A 350     195.845 157.539 119.623  1.00116.28           C  
ATOM   3494  CG  LEU A 350     195.051 158.371 118.607  1.00116.28           C  
ATOM   3495  CD1 LEU A 350     195.004 159.852 118.960  1.00116.28           C  
ATOM   3496  CD2 LEU A 350     195.644 158.177 117.221  1.00116.28           C  
ATOM   3497  H   LEU A 350     193.625 156.117 119.672  1.00  0.00           H  
ATOM   3498  HA  LEU A 350     196.028 156.314 121.360  1.00  0.00           H  
ATOM   3499  HB3 LEU A 350     196.415 156.785 119.080  1.00  0.00           H  
ATOM   3500  HB2 LEU A 350     196.723 158.110 119.925  1.00  0.00           H  
ATOM   3501  HG  LEU A 350     194.028 157.996 118.591  1.00  0.00           H  
ATOM   3502 HD11 LEU A 350     194.429 160.388 118.205  1.00  0.00           H  
ATOM   3503 HD12 LEU A 350     194.531 159.979 119.934  1.00  0.00           H  
ATOM   3504 HD13 LEU A 350     196.018 160.250 118.994  1.00  0.00           H  
ATOM   3505 HD21 LEU A 350     195.081 158.768 116.498  1.00  0.00           H  
ATOM   3506 HD22 LEU A 350     196.685 158.501 117.222  1.00  0.00           H  
ATOM   3507 HD23 LEU A 350     195.592 157.123 116.947  1.00  0.00           H  
ATOM   3508  N   ARG A 351     193.450 157.911 122.191  1.00115.37           N  
ATOM   3509  CA  ARG A 351     192.995 158.705 123.324  1.00115.37           C  
ATOM   3510  C   ARG A 351     193.467 158.102 124.638  1.00115.37           C  
ATOM   3511  O   ARG A 351     193.944 158.826 125.520  1.00115.37           O  
ATOM   3512  CB  ARG A 351     191.471 158.828 123.318  1.00115.37           C  
ATOM   3513  CG  ARG A 351     190.924 159.573 124.523  1.00115.37           C  
ATOM   3514  CD  ARG A 351     189.807 160.527 124.153  1.00115.37           C  
ATOM   3515  NE  ARG A 351     188.503 159.872 124.167  1.00115.37           N  
ATOM   3516  CZ  ARG A 351     187.701 159.838 125.226  1.00115.37           C  
ATOM   3517  NH1 ARG A 351     188.074 160.419 126.357  1.00115.37           N  
ATOM   3518  NH2 ARG A 351     186.529 159.223 125.157  1.00115.37           N1+
ATOM   3519  H   ARG A 351     192.800 157.351 121.658  1.00  0.00           H  
ATOM   3520  HA  ARG A 351     193.420 159.705 123.234  1.00  0.00           H  
ATOM   3521  HB3 ARG A 351     191.028 157.833 123.276  1.00  0.00           H  
ATOM   3522  HB2 ARG A 351     191.152 159.332 122.406  1.00  0.00           H  
ATOM   3523  HG3 ARG A 351     191.730 160.128 125.003  1.00  0.00           H  
ATOM   3524  HG2 ARG A 351     190.559 158.855 125.258  1.00  0.00           H  
ATOM   3525  HD3 ARG A 351     189.995 160.939 123.161  1.00  0.00           H  
ATOM   3526  HD2 ARG A 351     189.800 161.365 124.851  1.00  0.00           H  
ATOM   3527  HE  ARG A 351     188.221 159.427 123.305  1.00  0.00           H  
ATOM   3528 HH12 ARG A 351     187.465 160.394 127.162  1.00  0.00           H  
ATOM   3529 HH11 ARG A 351     188.967 160.887 126.414  1.00  0.00           H  
ATOM   3530 HH22 ARG A 351     185.923 159.200 125.964  1.00  0.00           H  
ATOM   3531 HH21 ARG A 351     186.242 158.778 124.297  1.00  0.00           H  
ATOM   3532  N   PHE A 352     193.373 156.780 124.773  1.00112.09           N  
ATOM   3533  CA  PHE A 352     193.673 156.111 126.028  1.00112.09           C  
ATOM   3534  C   PHE A 352     195.066 155.504 126.079  1.00112.09           C  
ATOM   3535  O   PHE A 352     195.604 155.328 127.177  1.00112.09           O  
ATOM   3536  CB  PHE A 352     192.626 155.027 126.299  1.00112.09           C  
ATOM   3537  CG  PHE A 352     191.235 155.569 126.435  1.00112.09           C  
ATOM   3538  CD1 PHE A 352     190.953 156.534 127.385  1.00112.09           C  
ATOM   3539  CD2 PHE A 352     190.219 155.136 125.602  1.00112.09           C  
ATOM   3540  CE1 PHE A 352     189.679 157.048 127.512  1.00112.09           C  
ATOM   3541  CE2 PHE A 352     188.940 155.645 125.722  1.00112.09           C  
ATOM   3542  CZ  PHE A 352     188.670 156.602 126.679  1.00112.09           C  
ATOM   3543  H   PHE A 352     193.086 156.211 123.989  1.00  0.00           H  
ATOM   3544  HA  PHE A 352     193.602 156.850 126.826  1.00  0.00           H  
ATOM   3545  HB3 PHE A 352     192.893 154.484 127.206  1.00  0.00           H  
ATOM   3546  HB2 PHE A 352     192.651 154.291 125.495  1.00  0.00           H  
ATOM   3547  HD1 PHE A 352     191.734 156.894 128.038  1.00  0.00           H  
ATOM   3548  HD2 PHE A 352     190.421 154.391 124.846  1.00  0.00           H  
ATOM   3549  HE1 PHE A 352     189.471 157.798 128.261  1.00  0.00           H  
ATOM   3550  HE2 PHE A 352     188.155 155.294 125.068  1.00  0.00           H  
ATOM   3551  HZ  PHE A 352     187.672 157.002 126.778  1.00  0.00           H  
ATOM   3552  N   LEU A 353     195.662 155.180 124.936  1.00109.93           N  
ATOM   3553  CA  LEU A 353     197.042 154.708 124.938  1.00109.93           C  
ATOM   3554  C   LEU A 353     197.803 155.249 123.724  1.00109.93           C  
ATOM   3555  O   LEU A 353     198.062 154.523 122.756  1.00109.93           O  
ATOM   3556  CB  LEU A 353     197.078 153.172 125.055  1.00109.93           C  
ATOM   3557  CG  LEU A 353     196.491 152.100 124.124  1.00109.93           C  
ATOM   3558  CD1 LEU A 353     197.151 150.769 124.415  1.00109.93           C  
ATOM   3559  CD2 LEU A 353     194.994 151.968 124.295  1.00109.93           C  
ATOM   3560  H   LEU A 353     195.159 155.260 124.064  1.00  0.00           H  
ATOM   3561  HA  LEU A 353     197.522 155.113 125.829  1.00  0.00           H  
ATOM   3562  HB3 LEU A 353     196.795 152.913 126.075  1.00  0.00           H  
ATOM   3563  HB2 LEU A 353     198.104 152.883 125.284  1.00  0.00           H  
ATOM   3564  HG  LEU A 353     196.703 152.378 123.092  1.00  0.00           H  
ATOM   3565 HD11 LEU A 353     196.737 150.006 123.756  1.00  0.00           H  
ATOM   3566 HD12 LEU A 353     198.225 150.851 124.246  1.00  0.00           H  
ATOM   3567 HD13 LEU A 353     196.967 150.491 125.453  1.00  0.00           H  
ATOM   3568 HD21 LEU A 353     194.617 151.200 123.619  1.00  0.00           H  
ATOM   3569 HD22 LEU A 353     194.769 151.688 125.324  1.00  0.00           H  
ATOM   3570 HD23 LEU A 353     194.516 152.920 124.065  1.00  0.00           H  
ATOM   3571  N   PRO A 354     198.189 156.530 123.745  1.00110.44           N  
ATOM   3572  CA  PRO A 354     198.901 157.081 122.581  1.00110.44           C  
ATOM   3573  C   PRO A 354     200.362 156.678 122.520  1.00110.44           C  
ATOM   3574  O   PRO A 354     200.905 156.508 121.422  1.00110.44           O  
ATOM   3575  CB  PRO A 354     198.737 158.595 122.755  1.00110.44           C  
ATOM   3576  CG  PRO A 354     198.571 158.792 124.221  1.00110.44           C  
ATOM   3577  CD  PRO A 354     198.011 157.529 124.813  1.00110.44           C  
ATOM   3578  HA  PRO A 354     198.399 156.765 121.666  1.00  0.00           H  
ATOM   3579  HB3 PRO A 354     197.832 158.922 122.242  1.00  0.00           H  
ATOM   3580  HB2 PRO A 354     199.646 159.097 122.424  1.00  0.00           H  
ATOM   3581  HG3 PRO A 354     197.879 159.615 124.401  1.00  0.00           H  
ATOM   3582  HG2 PRO A 354     199.541 159.005 124.671  1.00  0.00           H  
ATOM   3583  HD2 PRO A 354     198.608 157.241 125.679  1.00  0.00           H  
ATOM   3584  HD3 PRO A 354     196.947 157.663 125.007  1.00  0.00           H  
ATOM   3585  N   ARG A 355     201.019 156.503 123.669  1.00109.74           N  
ATOM   3586  CA  ARG A 355     202.429 156.137 123.675  1.00109.74           C  
ATOM   3587  C   ARG A 355     202.656 154.648 123.460  1.00109.74           C  
ATOM   3588  O   ARG A 355     203.798 154.191 123.581  1.00109.74           O  
ATOM   3589  CB  ARG A 355     203.081 156.576 124.986  1.00109.74           C  
ATOM   3590  CG  ARG A 355     203.270 158.075 125.096  1.00109.74           C  
ATOM   3591  CD  ARG A 355     204.151 158.436 126.273  1.00109.74           C  
ATOM   3592  NE  ARG A 355     204.259 159.881 126.436  1.00109.74           N  
ATOM   3593  CZ  ARG A 355     205.136 160.477 127.234  1.00109.74           C  
ATOM   3594  NH1 ARG A 355     205.987 159.749 127.944  1.00109.74           N  
ATOM   3595  NH2 ARG A 355     205.167 161.799 127.321  1.00109.74           N1+
ATOM   3596  H   ARG A 355     200.538 156.624 124.549  1.00  0.00           H  
ATOM   3597  HA  ARG A 355     202.918 156.672 122.861  1.00  0.00           H  
ATOM   3598  HB3 ARG A 355     204.046 156.081 125.094  1.00  0.00           H  
ATOM   3599  HB2 ARG A 355     202.480 156.225 125.824  1.00  0.00           H  
ATOM   3600  HG3 ARG A 355     202.298 158.556 125.209  1.00  0.00           H  
ATOM   3601  HG2 ARG A 355     203.719 158.452 124.177  1.00  0.00           H  
ATOM   3602  HD3 ARG A 355     205.144 158.012 126.126  1.00  0.00           H  
ATOM   3603  HD2 ARG A 355     203.739 157.998 127.182  1.00  0.00           H  
ATOM   3604  HE  ARG A 355     203.612 160.435 125.894  1.00  0.00           H  
ATOM   3605 HH12 ARG A 355     206.655 160.202 128.551  1.00  0.00           H  
ATOM   3606 HH11 ARG A 355     205.968 158.741 127.877  1.00  0.00           H  
ATOM   3607 HH22 ARG A 355     205.836 162.250 127.929  1.00  0.00           H  
ATOM   3608 HH21 ARG A 355     204.522 162.356 126.779  1.00  0.00           H  
ATOM   3609  N   THR A 356     201.607 153.883 123.159  1.00113.54           N  
ATOM   3610  CA  THR A 356     201.785 152.490 122.783  1.00113.54           C  
ATOM   3611  C   THR A 356     201.934 152.341 121.277  1.00113.54           C  
ATOM   3612  O   THR A 356     202.754 151.539 120.818  1.00113.54           O  
ATOM   3613  CB  THR A 356     200.600 151.661 123.276  1.00113.54           C  
ATOM   3614  OG1 THR A 356     200.415 151.891 124.677  1.00113.54           O  
ATOM   3615  CG2 THR A 356     200.849 150.170 123.061  1.00113.54           C  
ATOM   3616  H   THR A 356     200.674 154.270 123.191  1.00  0.00           H  
ATOM   3617  HA  THR A 356     202.691 152.116 123.259  1.00  0.00           H  
ATOM   3618  HB  THR A 356     199.700 151.959 122.738  1.00  0.00           H  
ATOM   3619  HG1 THR A 356     199.671 151.372 124.991  1.00  0.00           H  
ATOM   3620 HG21 THR A 356     199.991 149.602 123.420  1.00  0.00           H  
ATOM   3621 HG22 THR A 356     200.994 149.975 121.998  1.00  0.00           H  
ATOM   3622 HG23 THR A 356     201.740 149.867 123.611  1.00  0.00           H  
ATOM   3623  N   ILE A 357     201.199 153.151 120.508  1.00116.35           N  
ATOM   3624  CA  ILE A 357     201.186 153.052 119.049  1.00116.35           C  
ATOM   3625  C   ILE A 357     202.538 153.455 118.452  1.00116.35           C  
ATOM   3626  O   ILE A 357     202.930 152.952 117.390  1.00116.35           O  
ATOM   3627  CB  ILE A 357     200.026 153.902 118.498  1.00116.35           C  
ATOM   3628  CG1 ILE A 357     198.716 153.467 119.142  1.00116.35           C  
ATOM   3629  CG2 ILE A 357     199.861 153.744 116.991  1.00116.35           C  
ATOM   3630  CD1 ILE A 357     197.584 154.390 118.832  1.00116.35           C  
ATOM   3631  H   ILE A 357     200.624 153.865 120.932  1.00  0.00           H  
ATOM   3632  HA  ILE A 357     200.997 152.012 118.784  1.00  0.00           H  
ATOM   3633  HB  ILE A 357     200.209 154.951 118.730  1.00  0.00           H  
ATOM   3634 HG13 ILE A 357     198.847 153.404 120.222  1.00  0.00           H  
ATOM   3635 HG12 ILE A 357     198.465 152.461 118.807  1.00  0.00           H  
ATOM   3636 HG21 ILE A 357     199.031 154.362 116.649  1.00  0.00           H  
ATOM   3637 HG22 ILE A 357     200.777 154.057 116.490  1.00  0.00           H  
ATOM   3638 HG23 ILE A 357     199.657 152.700 116.755  1.00  0.00           H  
ATOM   3639 HD11 ILE A 357     196.677 154.029 119.317  1.00  0.00           H  
ATOM   3640 HD12 ILE A 357     197.819 155.389 119.198  1.00  0.00           H  
ATOM   3641 HD13 ILE A 357     197.429 154.426 117.754  1.00  0.00           H  
ATOM   3642  N   SER A 358     203.310 154.285 119.160  1.00118.52           N  
ATOM   3643  CA  SER A 358     204.602 154.742 118.659  1.00118.52           C  
ATOM   3644  C   SER A 358     205.663 153.644 118.626  1.00118.52           C  
ATOM   3645  O   SER A 358     206.736 153.865 118.055  1.00118.52           O  
ATOM   3646  CB  SER A 358     205.104 155.912 119.507  1.00118.52           C  
ATOM   3647  OG  SER A 358     205.505 155.477 120.796  1.00118.52           O  
ATOM   3648  H   SER A 358     203.003 154.611 120.065  1.00  0.00           H  
ATOM   3649  HA  SER A 358     204.459 155.102 117.640  1.00  0.00           H  
ATOM   3650  HB3 SER A 358     204.313 156.655 119.605  1.00  0.00           H  
ATOM   3651  HB2 SER A 358     205.947 156.388 119.006  1.00  0.00           H  
ATOM   3652  HG  SER A 358     205.815 156.229 121.306  1.00  0.00           H  
ATOM   3653  N   ARG A 359     205.400 152.475 119.211  1.00117.78           N  
ATOM   3654  CA  ARG A 359     206.386 151.401 119.247  1.00117.78           C  
ATOM   3655  C   ARG A 359     206.012 150.208 118.373  1.00117.78           C  
ATOM   3656  O   ARG A 359     206.856 149.718 117.615  1.00117.78           O  
ATOM   3657  CB  ARG A 359     206.610 150.943 120.691  1.00117.78           C  
ATOM   3658  CG  ARG A 359     207.455 151.911 121.501  1.00117.78           C  
ATOM   3659  CD  ARG A 359     207.390 151.611 122.987  1.00117.78           C  
ATOM   3660  NE  ARG A 359     208.501 152.218 123.715  1.00117.78           N  
ATOM   3661  CZ  ARG A 359     208.501 152.441 125.025  1.00117.78           C  
ATOM   3662  NH1 ARG A 359     207.446 152.108 125.754  1.00117.78           N  
ATOM   3663  NH2 ARG A 359     209.555 152.999 125.607  1.00117.78           N1+
ATOM   3664  H   ARG A 359     204.501 152.317 119.643  1.00  0.00           H  
ATOM   3665  HA  ARG A 359     207.329 151.803 118.876  1.00  0.00           H  
ATOM   3666  HB3 ARG A 359     207.084 149.962 120.690  1.00  0.00           H  
ATOM   3667  HB2 ARG A 359     205.646 150.806 121.181  1.00  0.00           H  
ATOM   3668  HG3 ARG A 359     207.112 152.930 121.321  1.00  0.00           H  
ATOM   3669  HG2 ARG A 359     208.491 151.857 121.165  1.00  0.00           H  
ATOM   3670  HD3 ARG A 359     207.403 150.532 123.140  1.00  0.00           H  
ATOM   3671  HD2 ARG A 359     206.447 151.980 123.391  1.00  0.00           H  
ATOM   3672  HE  ARG A 359     209.305 152.473 123.159  1.00  0.00           H  
ATOM   3673 HH12 ARG A 359     207.446 152.278 126.750  1.00  0.00           H  
ATOM   3674 HH11 ARG A 359     206.641 151.685 125.314  1.00  0.00           H  
ATOM   3675 HH22 ARG A 359     209.552 153.167 126.603  1.00  0.00           H  
ATOM   3676 HH21 ARG A 359     210.360 153.256 125.054  1.00  0.00           H  
ATOM   3677  N   LEU A 360     204.775 149.720 118.457  1.00120.84           N  
ATOM   3678  CA  LEU A 360     204.425 148.530 117.693  1.00120.84           C  
ATOM   3679  C   LEU A 360     204.108 148.905 116.249  1.00120.84           C  
ATOM   3680  O   LEU A 360     203.784 150.055 115.937  1.00120.84           O  
ATOM   3681  CB  LEU A 360     203.249 147.781 118.331  1.00120.84           C  
ATOM   3682  CG  LEU A 360     201.784 148.152 118.076  1.00120.84           C  
ATOM   3683  CD1 LEU A 360     200.892 147.017 118.533  1.00120.84           C  
ATOM   3684  CD2 LEU A 360     201.383 149.407 118.776  1.00120.84           C  
ATOM   3685  H   LEU A 360     204.092 150.175 119.046  1.00  0.00           H  
ATOM   3686  HA  LEU A 360     205.288 147.864 117.688  1.00  0.00           H  
ATOM   3687  HB3 LEU A 360     203.412 147.729 119.407  1.00  0.00           H  
ATOM   3688  HB2 LEU A 360     203.375 146.714 118.147  1.00  0.00           H  
ATOM   3689  HG  LEU A 360     201.644 148.293 117.004  1.00  0.00           H  
ATOM   3690 HD11 LEU A 360     199.849 147.278 118.353  1.00  0.00           H  
ATOM   3691 HD12 LEU A 360     201.141 146.113 117.978  1.00  0.00           H  
ATOM   3692 HD13 LEU A 360     201.043 146.842 119.598  1.00  0.00           H  
ATOM   3693 HD21 LEU A 360     200.337 149.624 118.562  1.00  0.00           H  
ATOM   3694 HD22 LEU A 360     201.515 149.282 119.851  1.00  0.00           H  
ATOM   3695 HD23 LEU A 360     202.004 150.232 118.427  1.00  0.00           H  
ATOM   3696  N   SER A 361     204.219 147.910 115.368  1.00123.15           N  
ATOM   3697  CA  SER A 361     204.200 148.132 113.930  1.00123.15           C  
ATOM   3698  C   SER A 361     202.801 148.476 113.428  1.00123.15           C  
ATOM   3699  O   SER A 361     201.797 148.309 114.124  1.00123.15           O  
ATOM   3700  CB  SER A 361     204.722 146.901 113.198  1.00123.15           C  
ATOM   3701  OG  SER A 361     206.112 146.730 113.410  1.00123.15           O  
ATOM   3702  H   SER A 361     204.321 146.959 115.691  1.00  0.00           H  
ATOM   3703  HA  SER A 361     204.860 148.970 113.704  1.00  0.00           H  
ATOM   3704  HB3 SER A 361     204.528 147.004 112.130  1.00  0.00           H  
ATOM   3705  HB2 SER A 361     204.190 146.017 113.550  1.00  0.00           H  
ATOM   3706  HG  SER A 361     206.414 145.950 112.939  1.00  0.00           H  
ATOM   3707  N   GLU A 362     202.750 148.965 112.187  1.00123.77           N  
ATOM   3708  CA  GLU A 362     201.471 149.229 111.541  1.00123.77           C  
ATOM   3709  C   GLU A 362     200.839 147.938 111.038  1.00123.77           C  
ATOM   3710  O   GLU A 362     199.615 147.865 110.884  1.00123.77           O  
ATOM   3711  CB  GLU A 362     201.669 150.241 110.406  1.00123.77           C  
ATOM   3712  CG  GLU A 362     200.404 150.941 109.907  1.00123.77           C  
ATOM   3713  CD  GLU A 362     199.696 150.181 108.803  1.00123.77           C  
ATOM   3714  OE1 GLU A 362     200.374 149.428 108.073  1.00123.77           O  
ATOM   3715  OE2 GLU A 362     198.466 150.341 108.662  1.00123.77           O1-
ATOM   3716  H   GLU A 362     203.605 149.157 111.684  1.00  0.00           H  
ATOM   3717  HA  GLU A 362     200.802 149.671 112.279  1.00  0.00           H  
ATOM   3718  HB3 GLU A 362     202.162 149.749 109.568  1.00  0.00           H  
ATOM   3719  HB2 GLU A 362     202.397 150.991 110.716  1.00  0.00           H  
ATOM   3720  HG3 GLU A 362     200.659 151.940 109.553  1.00  0.00           H  
ATOM   3721  HG2 GLU A 362     199.719 151.089 110.742  1.00  0.00           H  
ATOM   3722  N   GLU A 363     201.651 146.900 110.816  1.00125.02           N  
ATOM   3723  CA  GLU A 363     201.100 145.568 110.583  1.00125.02           C  
ATOM   3724  C   GLU A 363     200.658 144.916 111.887  1.00125.02           C  
ATOM   3725  O   GLU A 363     199.987 143.878 111.866  1.00125.02           O  
ATOM   3726  CB  GLU A 363     202.122 144.695 109.845  1.00125.02           C  
ATOM   3727  CG  GLU A 363     202.438 145.123 108.407  1.00125.02           C  
ATOM   3728  CD  GLU A 363     203.510 144.273 107.738  1.00125.02           C  
ATOM   3729  OE1 GLU A 363     204.153 143.464 108.439  1.00125.02           O  
ATOM   3730  OE2 GLU A 363     203.714 144.422 106.515  1.00125.02           O1-
ATOM   3731  H   GLU A 363     202.652 147.034 110.809  1.00  0.00           H  
ATOM   3732  HA  GLU A 363     200.223 145.673 109.944  1.00  0.00           H  
ATOM   3733  HB3 GLU A 363     201.779 143.660 109.846  1.00  0.00           H  
ATOM   3734  HB2 GLU A 363     203.047 144.658 110.421  1.00  0.00           H  
ATOM   3735  HG3 GLU A 363     202.749 146.168 108.401  1.00  0.00           H  
ATOM   3736  HG2 GLU A 363     201.526 145.090 107.811  1.00  0.00           H  
ATOM   3737  N   GLU A 364     201.029 145.504 113.022  1.00123.09           N  
ATOM   3738  CA  GLU A 364     200.484 145.129 114.315  1.00123.09           C  
ATOM   3739  C   GLU A 364     199.411 146.095 114.801  1.00123.09           C  
ATOM   3740  O   GLU A 364     198.578 145.707 115.626  1.00123.09           O  
ATOM   3741  CB  GLU A 364     201.612 145.045 115.353  1.00123.09           C  
ATOM   3742  CG  GLU A 364     202.634 143.921 115.147  1.00123.09           C  
ATOM   3743  CD  GLU A 364     203.764 143.931 116.160  1.00123.09           C  
ATOM   3744  OE1 GLU A 364     203.875 144.917 116.917  1.00123.09           O  
ATOM   3745  OE2 GLU A 364     204.546 142.954 116.190  1.00123.09           O1-
ATOM   3746  H   GLU A 364     201.716 146.244 113.006  1.00  0.00           H  
ATOM   3747  HA  GLU A 364     200.034 144.141 114.221  1.00  0.00           H  
ATOM   3748  HB3 GLU A 364     201.178 144.958 116.349  1.00  0.00           H  
ATOM   3749  HB2 GLU A 364     202.133 146.001 115.396  1.00  0.00           H  
ATOM   3750  HG3 GLU A 364     203.049 143.990 114.141  1.00  0.00           H  
ATOM   3751  HG2 GLU A 364     202.125 142.958 115.183  1.00  0.00           H  
ATOM   3752  N   THR A 365     199.407 147.339 114.312  1.00121.51           N  
ATOM   3753  CA  THR A 365     198.292 148.239 114.590  1.00121.51           C  
ATOM   3754  C   THR A 365     197.042 147.801 113.841  1.00121.51           C  
ATOM   3755  O   THR A 365     195.922 148.007 114.321  1.00121.51           O  
ATOM   3756  CB  THR A 365     198.668 149.678 114.223  1.00121.51           C  
ATOM   3757  OG1 THR A 365     199.974 149.970 114.728  1.00121.51           O  
ATOM   3758  CG2 THR A 365     197.681 150.688 114.820  1.00121.51           C  
ATOM   3759  H   THR A 365     200.179 147.662 113.746  1.00  0.00           H  
ATOM   3760  HA  THR A 365     198.081 148.202 115.659  1.00  0.00           H  
ATOM   3761  HB  THR A 365     198.673 149.781 113.138  1.00  0.00           H  
ATOM   3762  HG1 THR A 365     200.212 150.871 114.499  1.00  0.00           H  
ATOM   3763 HG21 THR A 365     197.979 151.698 114.539  1.00  0.00           H  
ATOM   3764 HG22 THR A 365     196.680 150.486 114.440  1.00  0.00           H  
ATOM   3765 HG23 THR A 365     197.681 150.599 115.906  1.00  0.00           H  
ATOM   3766  N   GLU A 366     197.216 147.181 112.672  1.00120.82           N  
ATOM   3767  CA  GLU A 366     196.080 146.657 111.923  1.00120.82           C  
ATOM   3768  C   GLU A 366     195.451 145.468 112.632  1.00120.82           C  
ATOM   3769  O   GLU A 366     194.236 145.260 112.535  1.00120.82           O  
ATOM   3770  CB  GLU A 366     196.538 146.351 110.479  1.00120.82           C  
ATOM   3771  CG  GLU A 366     197.355 145.048 110.146  1.00120.82           C  
ATOM   3772  CD  GLU A 366     196.621 143.701 110.217  1.00120.82           C  
ATOM   3773  OE1 GLU A 366     195.372 143.672 110.193  1.00120.82           O  
ATOM   3774  OE2 GLU A 366     197.315 142.663 110.305  1.00120.82           O1-
ATOM   3775  H   GLU A 366     198.146 147.069 112.293  1.00  0.00           H  
ATOM   3776  HA  GLU A 366     195.328 147.445 111.870  1.00  0.00           H  
ATOM   3777  HB3 GLU A 366     197.078 147.214 110.091  1.00  0.00           H  
ATOM   3778  HB2 GLU A 366     195.674 146.403 109.817  1.00  0.00           H  
ATOM   3779  HG3 GLU A 366     198.238 145.008 110.783  1.00  0.00           H  
ATOM   3780  HG2 GLU A 366     197.812 145.154 109.162  1.00  0.00           H  
ATOM   3781  N   SER A 367     196.257 144.680 113.343  1.00118.44           N  
ATOM   3782  CA  SER A 367     195.716 143.538 114.065  1.00118.44           C  
ATOM   3783  C   SER A 367     194.935 143.989 115.290  1.00118.44           C  
ATOM   3784  O   SER A 367     193.962 143.339 115.683  1.00118.44           O  
ATOM   3785  CB  SER A 367     196.843 142.586 114.459  1.00118.44           C  
ATOM   3786  OG  SER A 367     197.465 142.034 113.312  1.00118.44           O  
ATOM   3787  H   SER A 367     197.247 144.874 113.382  1.00  0.00           H  
ATOM   3788  HA  SER A 367     195.034 143.005 113.402  1.00  0.00           H  
ATOM   3789  HB3 SER A 367     196.440 141.782 115.076  1.00  0.00           H  
ATOM   3790  HB2 SER A 367     197.584 143.125 115.049  1.00  0.00           H  
ATOM   3791  HG  SER A 367     198.169 141.440 113.584  1.00  0.00           H  
ATOM   3792  N   TRP A 368     195.333 145.115 115.887  1.00115.91           N  
ATOM   3793  CA  TRP A 368     194.667 145.610 117.087  1.00115.91           C  
ATOM   3794  C   TRP A 368     193.262 146.109 116.778  1.00115.91           C  
ATOM   3795  O   TRP A 368     192.324 145.856 117.541  1.00115.91           O  
ATOM   3796  CB  TRP A 368     195.500 146.720 117.717  1.00115.91           C  
ATOM   3797  CG  TRP A 368     196.554 146.214 118.645  1.00115.91           C  
ATOM   3798  CD1 TRP A 368     197.253 145.047 118.539  1.00115.91           C  
ATOM   3799  CD2 TRP A 368     197.029 146.861 119.826  1.00115.91           C  
ATOM   3800  NE1 TRP A 368     198.136 144.929 119.584  1.00115.91           N  
ATOM   3801  CE2 TRP A 368     198.016 146.031 120.389  1.00115.91           C  
ATOM   3802  CE3 TRP A 368     196.713 148.064 120.464  1.00115.91           C  
ATOM   3803  CZ2 TRP A 368     198.692 146.367 121.556  1.00115.91           C  
ATOM   3804  CZ3 TRP A 368     197.385 148.394 121.623  1.00115.91           C  
ATOM   3805  CH2 TRP A 368     198.362 147.548 122.159  1.00115.91           C  
ATOM   3806  H   TRP A 368     196.108 145.640 115.509  1.00  0.00           H  
ATOM   3807  HA  TRP A 368     194.591 144.790 117.801  1.00  0.00           H  
ATOM   3808  HB3 TRP A 368     194.844 147.405 118.254  1.00  0.00           H  
ATOM   3809  HB2 TRP A 368     195.965 147.314 116.930  1.00  0.00           H  
ATOM   3810  HD1 TRP A 368     197.065 144.378 117.712  1.00  0.00           H  
ATOM   3811  HE1 TRP A 368     198.733 144.117 119.652  1.00  0.00           H  
ATOM   3812  HE3 TRP A 368     195.957 148.713 120.048  1.00  0.00           H  
ATOM   3813  HZ2 TRP A 368     199.446 145.704 121.953  1.00  0.00           H  
ATOM   3814  HZ3 TRP A 368     197.160 149.319 122.133  1.00  0.00           H  
ATOM   3815  HH2 TRP A 368     198.859 147.847 123.070  1.00  0.00           H  
ATOM   3816  N   ILE A 369     193.099 146.831 115.667  1.00115.39           N  
ATOM   3817  CA  ILE A 369     191.763 147.218 115.229  1.00115.39           C  
ATOM   3818  C   ILE A 369     190.987 145.992 114.780  1.00115.39           C  
ATOM   3819  O   ILE A 369     189.762 145.929 114.938  1.00115.39           O  
ATOM   3820  CB  ILE A 369     191.848 148.277 114.114  1.00115.39           C  
ATOM   3821  CG1 ILE A 369     192.895 149.331 114.461  1.00115.39           C  
ATOM   3822  CG2 ILE A 369     190.501 148.944 113.904  1.00115.39           C  
ATOM   3823  CD1 ILE A 369     193.166 150.298 113.339  1.00115.39           C  
ATOM   3824  H   ILE A 369     193.903 147.112 115.125  1.00  0.00           H  
ATOM   3825  HA  ILE A 369     191.241 147.659 116.078  1.00  0.00           H  
ATOM   3826  HB  ILE A 369     192.142 147.785 113.187  1.00  0.00           H  
ATOM   3827 HG13 ILE A 369     193.824 148.838 114.746  1.00  0.00           H  
ATOM   3828 HG12 ILE A 369     192.574 149.883 115.345  1.00  0.00           H  
ATOM   3829 HG21 ILE A 369     190.583 149.689 113.112  1.00  0.00           H  
ATOM   3830 HG22 ILE A 369     189.763 148.193 113.621  1.00  0.00           H  
ATOM   3831 HG23 ILE A 369     190.188 149.430 114.828  1.00  0.00           H  
ATOM   3832 HD11 ILE A 369     193.920 151.019 113.654  1.00  0.00           H  
ATOM   3833 HD12 ILE A 369     193.528 149.752 112.468  1.00  0.00           H  
ATOM   3834 HD13 ILE A 369     192.246 150.823 113.081  1.00  0.00           H  
ATOM   3835  N   LYS A 370     191.686 144.997 114.229  1.00112.27           N  
ATOM   3836  CA  LYS A 370     191.051 143.723 113.920  1.00112.27           C  
ATOM   3837  C   LYS A 370     190.617 143.000 115.188  1.00112.27           C  
ATOM   3838  O   LYS A 370     189.530 142.413 115.223  1.00112.27           O  
ATOM   3839  CB  LYS A 370     192.000 142.847 113.101  1.00112.27           C  
ATOM   3840  CG  LYS A 370     191.421 141.500 112.694  1.00112.27           C  
ATOM   3841  CD  LYS A 370     192.401 140.723 111.830  1.00112.27           C  
ATOM   3842  CE  LYS A 370     191.899 139.318 111.544  1.00112.27           C  
ATOM   3843  NZ  LYS A 370     190.660 139.345 110.721  1.00112.27           N1+
ATOM   3844  H   LYS A 370     192.666 145.123 114.022  1.00  0.00           H  
ATOM   3845  HA  LYS A 370     190.164 143.920 113.319  1.00  0.00           H  
ATOM   3846  HB3 LYS A 370     192.921 142.689 113.663  1.00  0.00           H  
ATOM   3847  HB2 LYS A 370     192.313 143.390 112.209  1.00  0.00           H  
ATOM   3848  HG3 LYS A 370     190.494 141.655 112.142  1.00  0.00           H  
ATOM   3849  HG2 LYS A 370     191.187 140.921 113.587  1.00  0.00           H  
ATOM   3850  HD3 LYS A 370     193.365 140.668 112.335  1.00  0.00           H  
ATOM   3851  HD2 LYS A 370     192.554 141.252 110.889  1.00  0.00           H  
ATOM   3852  HE3 LYS A 370     191.698 138.806 112.485  1.00  0.00           H  
ATOM   3853  HE2 LYS A 370     192.672 138.757 111.018  1.00  0.00           H  
ATOM   3854  HZ1 LYS A 370     190.350 138.400 110.547  1.00  0.00           H  
ATOM   3855  HZ2 LYS A 370     189.938 139.850 111.215  1.00  0.00           H  
ATOM   3856  HZ3 LYS A 370     190.849 139.804 109.841  1.00  0.00           H  
ATOM   3857  N   TRP A 371     191.438 143.061 116.246  1.00109.55           N  
ATOM   3858  CA  TRP A 371     191.144 142.324 117.475  1.00109.55           C  
ATOM   3859  C   TRP A 371     189.904 142.866 118.180  1.00109.55           C  
ATOM   3860  O   TRP A 371     189.071 142.097 118.673  1.00109.55           O  
ATOM   3861  CB  TRP A 371     192.339 142.370 118.430  1.00109.55           C  
ATOM   3862  CG  TRP A 371     193.579 141.520 118.119  1.00109.55           C  
ATOM   3863  CD1 TRP A 371     194.874 141.913 118.301  1.00109.55           C  
ATOM   3864  CD2 TRP A 371     193.648 140.165 117.612  1.00109.55           C  
ATOM   3865  NE1 TRP A 371     195.736 140.910 117.943  1.00109.55           N  
ATOM   3866  CE2 TRP A 371     195.013 139.829 117.517  1.00109.55           C  
ATOM   3867  CE3 TRP A 371     192.696 139.209 117.222  1.00109.55           C  
ATOM   3868  CZ2 TRP A 371     195.447 138.587 117.055  1.00109.55           C  
ATOM   3869  CZ3 TRP A 371     193.131 137.979 116.771  1.00109.55           C  
ATOM   3870  CH2 TRP A 371     194.493 137.680 116.689  1.00109.55           C  
ATOM   3871  H   TRP A 371     192.276 143.623 116.203  1.00  0.00           H  
ATOM   3872  HA  TRP A 371     190.958 141.283 117.212  1.00  0.00           H  
ATOM   3873  HB3 TRP A 371     191.996 142.142 119.439  1.00  0.00           H  
ATOM   3874  HB2 TRP A 371     192.645 143.407 118.567  1.00  0.00           H  
ATOM   3875  HD1 TRP A 371     195.090 142.901 118.681  1.00  0.00           H  
ATOM   3876  HE1 TRP A 371     196.733 141.050 118.020  1.00  0.00           H  
ATOM   3877  HE3 TRP A 371     191.643 139.442 117.278  1.00  0.00           H  
ATOM   3878  HZ2 TRP A 371     196.504 138.372 116.997  1.00  0.00           H  
ATOM   3879  HZ3 TRP A 371     192.414 137.228 116.474  1.00  0.00           H  
ATOM   3880  HH2 TRP A 371     194.785 136.706 116.326  1.00  0.00           H  
ATOM   3881  N   ILE A 372     189.764 144.193 118.234  1.00107.32           N  
ATOM   3882  CA  ILE A 372     188.582 144.818 118.819  1.00107.32           C  
ATOM   3883  C   ILE A 372     187.349 144.580 117.947  1.00107.32           C  
ATOM   3884  O   ILE A 372     186.212 144.644 118.430  1.00107.32           O  
ATOM   3885  CB  ILE A 372     188.881 146.320 119.058  1.00107.32           C  
ATOM   3886  CG1 ILE A 372     190.158 146.464 119.883  1.00107.32           C  
ATOM   3887  CG2 ILE A 372     187.772 147.021 119.825  1.00107.32           C  
ATOM   3888  CD1 ILE A 372     190.546 147.894 120.184  1.00107.32           C  
ATOM   3889  H   ILE A 372     190.488 144.793 117.864  1.00  0.00           H  
ATOM   3890  HA  ILE A 372     188.402 144.353 119.788  1.00  0.00           H  
ATOM   3891  HB  ILE A 372     189.019 146.815 118.097  1.00  0.00           H  
ATOM   3892 HG13 ILE A 372     190.980 145.968 119.366  1.00  0.00           H  
ATOM   3893 HG12 ILE A 372     190.048 145.915 120.818  1.00  0.00           H  
ATOM   3894 HG21 ILE A 372     188.033 148.070 119.965  1.00  0.00           H  
ATOM   3895 HG22 ILE A 372     186.840 146.950 119.263  1.00  0.00           H  
ATOM   3896 HG23 ILE A 372     187.646 146.546 120.798  1.00  0.00           H  
ATOM   3897 HD11 ILE A 372     191.463 147.906 120.773  1.00  0.00           H  
ATOM   3898 HD12 ILE A 372     190.708 148.431 119.250  1.00  0.00           H  
ATOM   3899 HD13 ILE A 372     189.747 148.377 120.747  1.00  0.00           H  
ATOM   3900  N   LYS A 373     187.540 144.264 116.668  1.00108.82           N  
ATOM   3901  CA  LYS A 373     186.396 143.909 115.842  1.00108.82           C  
ATOM   3902  C   LYS A 373     185.813 142.543 116.196  1.00108.82           C  
ATOM   3903  O   LYS A 373     184.622 142.324 115.956  1.00108.82           O  
ATOM   3904  CB  LYS A 373     186.775 143.962 114.360  1.00108.82           C  
ATOM   3905  CG  LYS A 373     186.705 145.362 113.765  1.00108.82           C  
ATOM   3906  CD  LYS A 373     187.007 145.369 112.273  1.00108.82           C  
ATOM   3907  CE  LYS A 373     188.273 146.160 111.971  1.00108.82           C  
ATOM   3908  NZ  LYS A 373     188.251 146.775 110.614  1.00108.82           N1+
ATOM   3909  H   LYS A 373     188.472 144.272 116.280  1.00  0.00           H  
ATOM   3910  HA  LYS A 373     185.620 144.655 116.013  1.00  0.00           H  
ATOM   3911  HB3 LYS A 373     186.122 143.296 113.796  1.00  0.00           H  
ATOM   3912  HB2 LYS A 373     187.781 143.563 114.229  1.00  0.00           H  
ATOM   3913  HG3 LYS A 373     187.413 146.011 114.281  1.00  0.00           H  
ATOM   3914  HG2 LYS A 373     185.713 145.779 113.936  1.00  0.00           H  
ATOM   3915  HD3 LYS A 373     186.167 145.809 111.735  1.00  0.00           H  
ATOM   3916  HD2 LYS A 373     187.127 144.344 111.922  1.00  0.00           H  
ATOM   3917  HE3 LYS A 373     189.139 145.504 112.058  1.00  0.00           H  
ATOM   3918  HE2 LYS A 373     188.400 146.941 112.721  1.00  0.00           H  
ATOM   3919  HZ1 LYS A 373     189.108 147.287 110.462  1.00  0.00           H  
ATOM   3920  HZ2 LYS A 373     188.164 146.050 109.917  1.00  0.00           H  
ATOM   3921  HZ3 LYS A 373     187.466 147.406 110.543  1.00  0.00           H  
ATOM   3922  N   GLU A 374     186.599 141.623 116.768  1.00106.40           N  
ATOM   3923  CA  GLU A 374     186.001 140.342 117.140  1.00106.40           C  
ATOM   3924  C   GLU A 374     185.476 140.334 118.573  1.00106.40           C  
ATOM   3925  O   GLU A 374     185.047 139.283 119.060  1.00106.40           O  
ATOM   3926  CB  GLU A 374     186.973 139.171 116.960  1.00106.40           C  
ATOM   3927  CG  GLU A 374     187.348 138.832 115.534  1.00106.40           C  
ATOM   3928  CD  GLU A 374     188.730 139.321 115.171  1.00106.40           C  
ATOM   3929  OE1 GLU A 374     189.466 139.722 116.091  1.00106.40           O  
ATOM   3930  OE2 GLU A 374     189.076 139.299 113.973  1.00106.40           O1-
ATOM   3931  H   GLU A 374     187.575 141.824 116.931  1.00  0.00           H  
ATOM   3932  HA  GLU A 374     185.153 140.170 116.478  1.00  0.00           H  
ATOM   3933  HB3 GLU A 374     186.562 138.285 117.444  1.00  0.00           H  
ATOM   3934  HB2 GLU A 374     187.879 139.365 117.534  1.00  0.00           H  
ATOM   3935  HG3 GLU A 374     186.618 139.270 114.853  1.00  0.00           H  
ATOM   3936  HG2 GLU A 374     187.297 137.752 115.393  1.00  0.00           H  
ATOM   3937  N   VAL A 375     185.521 141.462 119.285  1.00102.92           N  
ATOM   3938  CA  VAL A 375     184.842 141.487 120.578  1.00102.92           C  
ATOM   3939  C   VAL A 375     183.517 142.225 120.466  1.00102.92           C  
ATOM   3940  O   VAL A 375     182.609 142.013 121.275  1.00102.92           O  
ATOM   3941  CB  VAL A 375     185.735 142.080 121.686  1.00102.92           C  
ATOM   3942  CG1 VAL A 375     187.006 141.291 121.814  1.00102.92           C  
ATOM   3943  CG2 VAL A 375     186.021 143.545 121.472  1.00102.92           C  
ATOM   3944  H   VAL A 375     186.015 142.267 118.926  1.00  0.00           H  
ATOM   3945  HA  VAL A 375     184.621 140.456 120.852  1.00  0.00           H  
ATOM   3946  HB  VAL A 375     185.195 141.986 122.628  1.00  0.00           H  
ATOM   3947 HG11 VAL A 375     187.625 141.723 122.600  1.00  0.00           H  
ATOM   3948 HG12 VAL A 375     186.769 140.257 122.066  1.00  0.00           H  
ATOM   3949 HG13 VAL A 375     187.548 141.319 120.869  1.00  0.00           H  
ATOM   3950 HG21 VAL A 375     186.653 143.914 122.279  1.00  0.00           H  
ATOM   3951 HG22 VAL A 375     186.533 143.680 120.519  1.00  0.00           H  
ATOM   3952 HG23 VAL A 375     185.084 144.101 121.462  1.00  0.00           H  
ATOM   3953  N   LEU A 376     183.368 143.077 119.457  1.00 99.52           N  
ATOM   3954  CA  LEU A 376     182.079 143.719 119.252  1.00 99.52           C  
ATOM   3955  C   LEU A 376     181.173 142.936 118.315  1.00 99.52           C  
ATOM   3956  O   LEU A 376     180.040 143.366 118.078  1.00 99.52           O  
ATOM   3957  CB  LEU A 376     182.262 145.140 118.722  1.00 99.52           C  
ATOM   3958  CG  LEU A 376     182.436 146.226 119.785  1.00 99.52           C  
ATOM   3959  CD1 LEU A 376     183.878 146.343 120.246  1.00 99.52           C  
ATOM   3960  CD2 LEU A 376     181.916 147.560 119.277  1.00 99.52           C  
ATOM   3961  H   LEU A 376     184.145 143.273 118.842  1.00  0.00           H  
ATOM   3962  HA  LEU A 376     181.581 143.785 120.220  1.00  0.00           H  
ATOM   3963  HB3 LEU A 376     181.419 145.396 118.080  1.00  0.00           H  
ATOM   3964  HB2 LEU A 376     183.113 145.163 118.041  1.00  0.00           H  
ATOM   3965  HG  LEU A 376     181.834 145.943 120.649  1.00  0.00           H  
ATOM   3966 HD11 LEU A 376     183.956 147.126 121.001  1.00  0.00           H  
ATOM   3967 HD12 LEU A 376     184.202 145.394 120.673  1.00  0.00           H  
ATOM   3968 HD13 LEU A 376     184.513 146.594 119.396  1.00  0.00           H  
ATOM   3969 HD21 LEU A 376     182.049 148.319 120.048  1.00  0.00           H  
ATOM   3970 HD22 LEU A 376     182.469 147.849 118.383  1.00  0.00           H  
ATOM   3971 HD23 LEU A 376     180.857 147.470 119.035  1.00  0.00           H  
ATOM   3972  N   GLU A 377     181.638 141.807 117.774  1.00 99.44           N  
ATOM   3973  CA  GLU A 377     180.726 140.903 117.080  1.00 99.44           C  
ATOM   3974  C   GLU A 377     179.776 140.229 118.063  1.00 99.44           C  
ATOM   3975  O   GLU A 377     178.646 139.876 117.706  1.00 99.44           O  
ATOM   3976  CB  GLU A 377     181.512 139.860 116.281  1.00 99.44           C  
ATOM   3977  CG  GLU A 377     182.292 140.444 115.118  1.00 99.44           C  
ATOM   3978  CD  GLU A 377     183.121 139.415 114.380  1.00 99.44           C  
ATOM   3979  OE1 GLU A 377     183.249 138.276 114.874  1.00 99.44           O  
ATOM   3980  OE2 GLU A 377     183.664 139.766 113.310  1.00 99.44           O1-
ATOM   3981  H   GLU A 377     182.619 141.580 117.845  1.00  0.00           H  
ATOM   3982  HA  GLU A 377     180.131 141.490 116.380  1.00  0.00           H  
ATOM   3983  HB3 GLU A 377     180.827 139.097 115.910  1.00  0.00           H  
ATOM   3984  HB2 GLU A 377     182.196 139.334 116.947  1.00  0.00           H  
ATOM   3985  HG3 GLU A 377     182.942 141.240 115.481  1.00  0.00           H  
ATOM   3986  HG2 GLU A 377     181.601 140.920 114.422  1.00  0.00           H  
ATOM   3987  N   SER A 378     180.218 140.039 119.307  1.00 90.90           N  
ATOM   3988  CA  SER A 378     179.406 139.483 120.374  1.00 90.90           C  
ATOM   3989  C   SER A 378     179.256 140.545 121.451  1.00 90.90           C  
ATOM   3990  O   SER A 378     179.993 140.527 122.444  1.00 90.90           O  
ATOM   3991  CB  SER A 378     180.045 138.218 120.947  1.00 90.90           C  
ATOM   3992  OG  SER A 378     180.131 137.194 119.973  1.00 90.90           O  
ATOM   3993  H   SER A 378     181.167 140.287 119.549  1.00  0.00           H  
ATOM   3994  HA  SER A 378     178.421 139.236 119.979  1.00  0.00           H  
ATOM   3995  HB3 SER A 378     179.455 137.865 121.793  1.00  0.00           H  
ATOM   3996  HB2 SER A 378     181.043 138.452 121.317  1.00  0.00           H  
ATOM   3997  HG  SER A 378     180.535 136.415 120.362  1.00  0.00           H  
ATOM   3998  N   PRO A 379     178.327 141.490 121.294  1.00 86.55           N  
ATOM   3999  CA  PRO A 379     178.190 142.557 122.293  1.00 86.55           C  
ATOM   4000  C   PRO A 379     177.479 142.114 123.552  1.00 86.55           C  
ATOM   4001  O   PRO A 379     177.465 142.868 124.532  1.00 86.55           O  
ATOM   4002  CB  PRO A 379     177.381 143.621 121.551  1.00 86.55           C  
ATOM   4003  CG  PRO A 379     176.520 142.824 120.632  1.00 86.55           C  
ATOM   4004  CD  PRO A 379     177.319 141.606 120.226  1.00 86.55           C  
ATOM   4005  HA  PRO A 379     179.174 142.953 122.546  1.00  0.00           H  
ATOM   4006  HB3 PRO A 379     178.057 144.242 120.963  1.00  0.00           H  
ATOM   4007  HB2 PRO A 379     176.751 144.155 122.262  1.00  0.00           H  
ATOM   4008  HG3 PRO A 379     176.288 143.417 119.747  1.00  0.00           H  
ATOM   4009  HG2 PRO A 379     175.621 142.508 121.161  1.00  0.00           H  
ATOM   4010  HD2 PRO A 379     176.672 140.729 120.245  1.00  0.00           H  
ATOM   4011  HD3 PRO A 379     177.820 141.804 119.278  1.00  0.00           H  
ATOM   4012  N   HIS A 380     176.882 140.924 123.555  1.00 82.01           N  
ATOM   4013  CA  HIS A 380     176.221 140.425 124.749  1.00 82.01           C  
ATOM   4014  C   HIS A 380     177.212 139.872 125.762  1.00 82.01           C  
ATOM   4015  O   HIS A 380     176.910 139.846 126.958  1.00 82.01           O  
ATOM   4016  CB  HIS A 380     175.193 139.357 124.375  1.00 82.01           C  
ATOM   4017  CG  HIS A 380     175.775 138.173 123.669  1.00 82.01           C  
ATOM   4018  ND1 HIS A 380     176.195 138.220 122.357  1.00 82.01           N  
ATOM   4019  CD2 HIS A 380     176.001 136.908 124.090  1.00 82.01           C  
ATOM   4020  CE1 HIS A 380     176.659 137.035 122.003  1.00 82.01           C  
ATOM   4021  NE2 HIS A 380     176.551 136.220 123.036  1.00 82.01           N  
ATOM   4022  H   HIS A 380     176.885 140.356 122.720  1.00  0.00           H  
ATOM   4023  HA  HIS A 380     175.691 141.256 125.214  1.00  0.00           H  
ATOM   4024  HB3 HIS A 380     174.418 139.804 123.753  1.00  0.00           H  
ATOM   4025  HB2 HIS A 380     174.675 139.023 125.274  1.00  0.00           H  
ATOM   4026  HD1 HIS A 380     176.117 139.079 121.832  1.00  0.00           H  
ATOM   4027  HD2 HIS A 380     175.748 136.622 125.100  1.00  0.00           H  
ATOM   4028  HE1 HIS A 380     177.038 136.880 121.004  1.00  0.00           H  
ATOM   4029  N   LEU A 381     178.389 139.434 125.325  1.00 78.86           N  
ATOM   4030  CA  LEU A 381     179.386 138.934 126.271  1.00 78.86           C  
ATOM   4031  C   LEU A 381     180.340 140.032 126.718  1.00 78.86           C  
ATOM   4032  O   LEU A 381     181.544 139.817 126.823  1.00 78.86           O  
ATOM   4033  CB  LEU A 381     180.162 137.787 125.644  1.00 78.86           C  
ATOM   4034  CG  LEU A 381     179.389 136.573 125.159  1.00 78.86           C  
ATOM   4035  CD1 LEU A 381     180.375 135.595 124.593  1.00 78.86           C  
ATOM   4036  CD2 LEU A 381     178.605 135.951 126.295  1.00 78.86           C  
ATOM   4037  H   LEU A 381     178.597 139.446 124.337  1.00  0.00           H  
ATOM   4038  HA  LEU A 381     178.864 138.555 127.150  1.00  0.00           H  
ATOM   4039  HB3 LEU A 381     180.939 137.462 126.336  1.00  0.00           H  
ATOM   4040  HB2 LEU A 381     180.770 138.173 124.826  1.00  0.00           H  
ATOM   4041  HG  LEU A 381     178.698 136.879 124.374  1.00  0.00           H  
ATOM   4042 HD11 LEU A 381     179.847 134.711 124.236  1.00  0.00           H  
ATOM   4043 HD12 LEU A 381     180.911 136.057 123.764  1.00  0.00           H  
ATOM   4044 HD13 LEU A 381     181.085 135.305 125.367  1.00  0.00           H  
ATOM   4045 HD21 LEU A 381     178.058 135.083 125.927  1.00  0.00           H  
ATOM   4046 HD22 LEU A 381     179.291 135.640 127.083  1.00  0.00           H  
ATOM   4047 HD23 LEU A 381     177.901 136.681 126.694  1.00  0.00           H  
ATOM   4048  N   LEU A 382     179.797 141.194 127.060  1.00 78.81           N  
ATOM   4049  CA  LEU A 382     180.601 142.321 127.524  1.00 78.81           C  
ATOM   4050  C   LEU A 382     179.778 143.110 128.521  1.00 78.81           C  
ATOM   4051  O   LEU A 382     178.681 143.570 128.191  1.00 78.81           O  
ATOM   4052  CB  LEU A 382     181.041 143.235 126.381  1.00 78.81           C  
ATOM   4053  CG  LEU A 382     182.332 143.057 125.579  1.00 78.81           C  
ATOM   4054  CD1 LEU A 382     182.262 141.978 124.531  1.00 78.81           C  
ATOM   4055  CD2 LEU A 382     182.666 144.379 124.935  1.00 78.81           C  
ATOM   4056  H   LEU A 382     178.796 141.320 127.003  1.00  0.00           H  
ATOM   4057  HA  LEU A 382     181.488 141.936 128.027  1.00  0.00           H  
ATOM   4058  HB3 LEU A 382     180.989 144.268 126.726  1.00  0.00           H  
ATOM   4059  HB2 LEU A 382     180.211 143.335 125.681  1.00  0.00           H  
ATOM   4060  HG  LEU A 382     183.133 142.805 126.274  1.00  0.00           H  
ATOM   4061 HD11 LEU A 382     183.216 141.916 124.008  1.00  0.00           H  
ATOM   4062 HD12 LEU A 382     182.047 141.022 125.007  1.00  0.00           H  
ATOM   4063 HD13 LEU A 382     181.472 142.214 123.818  1.00  0.00           H  
ATOM   4064 HD21 LEU A 382     183.584 144.280 124.356  1.00  0.00           H  
ATOM   4065 HD22 LEU A 382     181.852 144.679 124.275  1.00  0.00           H  
ATOM   4066 HD23 LEU A 382     182.804 145.135 125.708  1.00  0.00           H  
ATOM   4067  N   THR A 383     180.305 143.278 129.722  1.00 74.83           N  
ATOM   4068  CA  THR A 383     179.690 144.118 130.729  1.00 74.83           C  
ATOM   4069  C   THR A 383     180.725 145.121 131.212  1.00 74.83           C  
ATOM   4070  O   THR A 383     181.876 144.769 131.474  1.00 74.83           O  
ATOM   4071  CB  THR A 383     179.161 143.273 131.891  1.00 74.83           C  
ATOM   4072  OG1 THR A 383     178.266 142.282 131.372  1.00 74.83           O  
ATOM   4073  CG2 THR A 383     178.400 144.132 132.888  1.00 74.83           C  
ATOM   4074  H   THR A 383     181.167 142.812 129.965  1.00  0.00           H  
ATOM   4075  HA  THR A 383     178.858 144.659 130.278  1.00  0.00           H  
ATOM   4076  HB  THR A 383     179.995 142.783 132.394  1.00  0.00           H  
ATOM   4077  HG1 THR A 383     177.928 141.746 132.093  1.00  0.00           H  
ATOM   4078 HG21 THR A 383     178.035 143.507 133.703  1.00  0.00           H  
ATOM   4079 HG22 THR A 383     179.063 144.899 133.288  1.00  0.00           H  
ATOM   4080 HG23 THR A 383     177.555 144.607 132.389  1.00  0.00           H  
ATOM   4081  N   VAL A 384     180.321 146.380 131.306  1.00 79.19           N  
ATOM   4082  CA  VAL A 384     181.225 147.456 131.681  1.00 79.19           C  
ATOM   4083  C   VAL A 384     180.925 147.836 133.125  1.00 79.19           C  
ATOM   4084  O   VAL A 384     179.781 147.721 133.581  1.00 79.19           O  
ATOM   4085  CB  VAL A 384     181.102 148.655 130.713  1.00 79.19           C  
ATOM   4086  CG1 VAL A 384     179.738 149.339 130.807  1.00 79.19           C  
ATOM   4087  CG2 VAL A 384     182.242 149.651 130.896  1.00 79.19           C  
ATOM   4088  H   VAL A 384     179.358 146.617 131.115  1.00  0.00           H  
ATOM   4089  HA  VAL A 384     182.246 147.079 131.631  1.00  0.00           H  
ATOM   4090  HB  VAL A 384     181.188 148.257 129.702  1.00  0.00           H  
ATOM   4091 HG11 VAL A 384     179.701 150.175 130.108  1.00  0.00           H  
ATOM   4092 HG12 VAL A 384     178.954 148.623 130.559  1.00  0.00           H  
ATOM   4093 HG13 VAL A 384     179.585 149.707 131.821  1.00  0.00           H  
ATOM   4094 HG21 VAL A 384     182.118 150.478 130.197  1.00  0.00           H  
ATOM   4095 HG22 VAL A 384     182.231 150.033 131.917  1.00  0.00           H  
ATOM   4096 HG23 VAL A 384     183.193 149.154 130.705  1.00  0.00           H  
ATOM   4097  N   ILE A 385     181.962 148.206 133.863  1.00 83.39           N  
ATOM   4098  CA  ILE A 385     181.811 148.773 135.198  1.00 83.39           C  
ATOM   4099  C   ILE A 385     182.117 150.256 135.032  1.00 83.39           C  
ATOM   4100  O   ILE A 385     183.267 150.690 135.096  1.00 83.39           O  
ATOM   4101  CB  ILE A 385     182.722 148.094 136.217  1.00 83.39           C  
ATOM   4102  CG1 ILE A 385     182.516 146.580 136.177  1.00 83.39           C  
ATOM   4103  CG2 ILE A 385     182.453 148.635 137.611  1.00 83.39           C  
ATOM   4104  CD1 ILE A 385     183.276 145.826 137.240  1.00 83.39           C  
ATOM   4105  H   ILE A 385     182.900 148.099 133.505  1.00  0.00           H  
ATOM   4106  HA  ILE A 385     180.775 148.658 135.517  1.00  0.00           H  
ATOM   4107  HB  ILE A 385     183.758 148.310 135.955  1.00  0.00           H  
ATOM   4108 HG13 ILE A 385     182.799 146.203 135.194  1.00  0.00           H  
ATOM   4109 HG12 ILE A 385     181.453 146.358 136.267  1.00  0.00           H  
ATOM   4110 HG21 ILE A 385     183.111 148.141 138.326  1.00  0.00           H  
ATOM   4111 HG22 ILE A 385     182.641 149.709 137.627  1.00  0.00           H  
ATOM   4112 HG23 ILE A 385     181.414 148.444 137.881  1.00  0.00           H  
ATOM   4113 HD11 ILE A 385     183.076 144.759 137.143  1.00  0.00           H  
ATOM   4114 HD12 ILE A 385     184.344 146.007 137.121  1.00  0.00           H  
ATOM   4115 HD13 ILE A 385     182.958 146.166 138.225  1.00  0.00           H  
ATOM   4116  N   LYS A 386     181.069 151.038 134.793  1.00 93.72           N  
ATOM   4117  CA  LYS A 386     181.224 152.457 134.528  1.00 93.72           C  
ATOM   4118  C   LYS A 386     181.563 153.190 135.827  1.00 93.72           C  
ATOM   4119  O   LYS A 386     181.158 152.795 136.921  1.00 93.72           O  
ATOM   4120  CB  LYS A 386     179.950 152.998 133.868  1.00 93.72           C  
ATOM   4121  CG  LYS A 386     179.965 154.466 133.440  1.00 93.72           C  
ATOM   4122  CD  LYS A 386     181.033 154.739 132.392  1.00 93.72           C  
ATOM   4123  CE  LYS A 386     180.679 154.115 131.051  1.00 93.72           C  
ATOM   4124  NZ  LYS A 386     181.698 154.428 130.010  1.00 93.72           N1+
ATOM   4125  H   LYS A 386     180.137 150.648 134.793  1.00  0.00           H  
ATOM   4126  HA  LYS A 386     182.053 152.588 133.833  1.00  0.00           H  
ATOM   4127  HB3 LYS A 386     179.102 152.826 134.531  1.00  0.00           H  
ATOM   4128  HB2 LYS A 386     179.700 152.376 133.008  1.00  0.00           H  
ATOM   4129  HG3 LYS A 386     180.143 155.096 134.312  1.00  0.00           H  
ATOM   4130  HG2 LYS A 386     178.988 154.737 133.041  1.00  0.00           H  
ATOM   4131  HD3 LYS A 386     181.988 154.342 132.736  1.00  0.00           H  
ATOM   4132  HD2 LYS A 386     181.155 155.815 132.270  1.00  0.00           H  
ATOM   4133  HE3 LYS A 386     179.705 154.481 130.727  1.00  0.00           H  
ATOM   4134  HE2 LYS A 386     180.597 153.034 131.164  1.00  0.00           H  
ATOM   4135  HZ1 LYS A 386     181.430 153.998 129.136  1.00  0.00           H  
ATOM   4136  HZ2 LYS A 386     181.759 155.429 129.888  1.00  0.00           H  
ATOM   4137  HZ3 LYS A 386     182.597 154.069 130.299  1.00  0.00           H  
ATOM   4138  N   ILE A 387     182.343 154.267 135.688  1.00 96.62           N  
ATOM   4139  CA  ILE A 387     182.796 155.070 136.821  1.00 96.62           C  
ATOM   4140  C   ILE A 387     181.638 155.764 137.539  1.00 96.62           C  
ATOM   4141  O   ILE A 387     181.780 156.141 138.710  1.00 96.62           O  
ATOM   4142  CB  ILE A 387     183.839 156.098 136.339  1.00 96.62           C  
ATOM   4143  CG1 ILE A 387     185.112 155.400 135.854  1.00 96.62           C  
ATOM   4144  CG2 ILE A 387     184.257 157.042 137.458  1.00 96.62           C  
ATOM   4145  CD1 ILE A 387     186.090 156.309 135.118  1.00 96.62           C  
ATOM   4146  H   ILE A 387     182.645 154.557 134.769  1.00  0.00           H  
ATOM   4147  HA  ILE A 387     183.283 154.404 137.533  1.00  0.00           H  
ATOM   4148  HB  ILE A 387     183.416 156.680 135.520  1.00  0.00           H  
ATOM   4149 HG13 ILE A 387     184.842 154.563 135.210  1.00  0.00           H  
ATOM   4150 HG12 ILE A 387     185.617 154.939 136.703  1.00  0.00           H  
ATOM   4151 HG21 ILE A 387     184.993 157.752 137.080  1.00  0.00           H  
ATOM   4152 HG22 ILE A 387     183.384 157.584 137.822  1.00  0.00           H  
ATOM   4153 HG23 ILE A 387     184.694 156.467 138.275  1.00  0.00           H  
ATOM   4154 HD11 ILE A 387     186.962 155.732 134.811  1.00  0.00           H  
ATOM   4155 HD12 ILE A 387     185.604 156.729 134.237  1.00  0.00           H  
ATOM   4156 HD13 ILE A 387     186.404 157.117 135.779  1.00  0.00           H  
ATOM   4157  N   GLU A 388     180.488 155.923 136.872  1.00105.77           N  
ATOM   4158  CA  GLU A 388     179.302 156.526 137.473  1.00105.77           C  
ATOM   4159  C   GLU A 388     178.779 155.723 138.664  1.00105.77           C  
ATOM   4160  O   GLU A 388     178.262 156.314 139.620  1.00105.77           O  
ATOM   4161  CB  GLU A 388     178.233 156.694 136.379  1.00105.77           C  
ATOM   4162  CG  GLU A 388     176.783 156.787 136.832  1.00105.77           C  
ATOM   4163  CD  GLU A 388     175.913 157.571 135.865  1.00105.77           C  
ATOM   4164  OE1 GLU A 388     176.397 157.917 134.767  1.00105.77           O  
ATOM   4165  OE2 GLU A 388     174.746 157.851 136.212  1.00105.77           O1-
ATOM   4166  H   GLU A 388     180.415 155.620 135.911  1.00  0.00           H  
ATOM   4167  HA  GLU A 388     179.575 157.519 137.831  1.00  0.00           H  
ATOM   4168  HB3 GLU A 388     178.331 155.885 135.655  1.00  0.00           H  
ATOM   4169  HB2 GLU A 388     178.475 157.567 135.772  1.00  0.00           H  
ATOM   4170  HG3 GLU A 388     176.740 157.253 137.817  1.00  0.00           H  
ATOM   4171  HG2 GLU A 388     176.376 155.783 136.953  1.00  0.00           H  
ATOM   4172  N   GLU A 389     178.972 154.404 138.670  1.00101.79           N  
ATOM   4173  CA  GLU A 389     178.579 153.570 139.806  1.00101.79           C  
ATOM   4174  C   GLU A 389     179.585 153.771 140.936  1.00101.79           C  
ATOM   4175  O   GLU A 389     180.555 153.027 141.098  1.00101.79           O  
ATOM   4176  CB  GLU A 389     178.474 152.100 139.417  1.00101.79           C  
ATOM   4177  CG  GLU A 389     177.263 151.662 138.589  1.00101.79           C  
ATOM   4178  CD  GLU A 389     177.136 152.356 137.256  1.00101.79           C  
ATOM   4179  OE1 GLU A 389     178.136 152.380 136.517  1.00101.79           O  
ATOM   4180  OE2 GLU A 389     176.041 152.879 136.961  1.00101.79           O1-
ATOM   4181  H   GLU A 389     179.401 153.953 137.875  1.00  0.00           H  
ATOM   4182  HA  GLU A 389     177.601 153.903 140.154  1.00  0.00           H  
ATOM   4183  HB3 GLU A 389     178.532 151.487 140.317  1.00  0.00           H  
ATOM   4184  HB2 GLU A 389     179.386 151.801 138.901  1.00  0.00           H  
ATOM   4185  HG3 GLU A 389     176.353 151.822 139.167  1.00  0.00           H  
ATOM   4186  HG2 GLU A 389     177.303 150.584 138.432  1.00  0.00           H  
ATOM   4187  N   ALA A 390     179.335 154.800 141.739  1.00101.99           N  
ATOM   4188  CA  ALA A 390     180.219 155.174 142.843  1.00101.99           C  
ATOM   4189  C   ALA A 390     179.780 154.549 144.164  1.00101.99           C  
ATOM   4190  O   ALA A 390     179.610 155.238 145.168  1.00101.99           O  
ATOM   4191  CB  ALA A 390     180.284 156.692 142.954  1.00101.99           C  
ATOM   4192  H   ALA A 390     178.506 155.360 141.599  1.00  0.00           H  
ATOM   4193  HA  ALA A 390     181.220 154.809 142.613  1.00  0.00           H  
ATOM   4194  HB1 ALA A 390     180.943 156.969 143.777  1.00  0.00           H  
ATOM   4195  HB2 ALA A 390     180.670 157.109 142.024  1.00  0.00           H  
ATOM   4196  HB3 ALA A 390     179.285 157.086 143.141  1.00  0.00           H  
ATOM   4197  N   GLY A 391     179.605 153.231 144.180  1.00 91.29           N  
ATOM   4198  CA  GLY A 391     179.160 152.579 145.396  1.00 91.29           C  
ATOM   4199  C   GLY A 391     179.469 151.100 145.378  1.00 91.29           C  
ATOM   4200  O   GLY A 391     180.262 150.614 144.569  1.00 91.29           O  
ATOM   4201  H   GLY A 391     179.782 152.688 143.347  1.00  0.00           H  
ATOM   4202  HA3 GLY A 391     178.086 152.724 145.513  1.00  0.00           H  
ATOM   4203  HA2 GLY A 391     179.647 153.041 146.255  1.00  0.00           H  
ATOM   4204  N   ASP A 392     178.837 150.387 146.308  1.00 85.57           N  
ATOM   4205  CA  ASP A 392     178.865 148.936 146.289  1.00 85.57           C  
ATOM   4206  C   ASP A 392     177.805 148.419 145.311  1.00 85.57           C  
ATOM   4207  O   ASP A 392     177.156 149.189 144.593  1.00 85.57           O  
ATOM   4208  CB  ASP A 392     178.657 148.378 147.696  1.00 85.57           C  
ATOM   4209  CG  ASP A 392     179.360 147.045 147.904  1.00 85.57           C  
ATOM   4210  OD1 ASP A 392     179.987 146.556 146.943  1.00 85.57           O  
ATOM   4211  OD2 ASP A 392     179.273 146.486 149.016  1.00 85.57           O1-
ATOM   4212  H   ASP A 392     178.327 150.855 147.043  1.00  0.00           H  
ATOM   4213  HA  ASP A 392     179.845 148.616 145.934  1.00  0.00           H  
ATOM   4214  HB3 ASP A 392     177.590 148.258 147.884  1.00  0.00           H  
ATOM   4215  HB2 ASP A 392     179.021 149.098 148.429  1.00  0.00           H  
ATOM   4216  N   GLU A 393     177.642 147.089 145.312  1.00 78.15           N  
ATOM   4217  CA  GLU A 393     176.904 146.177 144.440  1.00 78.15           C  
ATOM   4218  C   GLU A 393     177.612 145.975 143.100  1.00 78.15           C  
ATOM   4219  O   GLU A 393     177.252 145.051 142.380  1.00 78.15           O  
ATOM   4220  CB  GLU A 393     175.454 146.619 144.142  1.00 78.15           C  
ATOM   4221  CG  GLU A 393     174.536 146.819 145.341  1.00 78.15           C  
ATOM   4222  CD  GLU A 393     174.043 145.530 145.952  1.00 78.15           C  
ATOM   4223  OE1 GLU A 393     173.858 144.550 145.204  1.00 78.15           O  
ATOM   4224  OE2 GLU A 393     173.827 145.503 147.182  1.00 78.15           O1-
ATOM   4225  H   GLU A 393     178.084 146.527 146.025  1.00  0.00           H  
ATOM   4226  HA  GLU A 393     176.858 145.209 144.938  1.00  0.00           H  
ATOM   4227  HB3 GLU A 393     174.996 145.908 143.455  1.00  0.00           H  
ATOM   4228  HB2 GLU A 393     175.473 147.533 143.548  1.00  0.00           H  
ATOM   4229  HG3 GLU A 393     173.682 147.429 145.045  1.00  0.00           H  
ATOM   4230  HG2 GLU A 393     175.055 147.404 146.100  1.00  0.00           H  
ATOM   4231  N   ILE A 394     178.658 146.743 142.779  1.00 75.47           N  
ATOM   4232  CA  ILE A 394     178.995 146.987 141.379  1.00 75.47           C  
ATOM   4233  C   ILE A 394     179.786 145.834 140.779  1.00 75.47           C  
ATOM   4234  O   ILE A 394     179.706 145.580 139.572  1.00 75.47           O  
ATOM   4235  CB  ILE A 394     179.732 148.329 141.240  1.00 75.47           C  
ATOM   4236  CG1 ILE A 394     181.058 148.333 142.001  1.00 75.47           C  
ATOM   4237  CG2 ILE A 394     178.878 149.416 141.800  1.00 75.47           C  
ATOM   4238  CD1 ILE A 394     181.960 149.481 141.630  1.00 75.47           C  
ATOM   4239  H   ILE A 394     179.221 147.159 143.507  1.00  0.00           H  
ATOM   4240  HA  ILE A 394     178.060 147.067 140.825  1.00  0.00           H  
ATOM   4241  HB  ILE A 394     179.922 148.528 140.185  1.00  0.00           H  
ATOM   4242 HG13 ILE A 394     181.579 147.392 141.825  1.00  0.00           H  
ATOM   4243 HG12 ILE A 394     180.860 148.360 143.073  1.00  0.00           H  
ATOM   4244 HG21 ILE A 394     179.395 150.371 141.704  1.00  0.00           H  
ATOM   4245 HG22 ILE A 394     177.936 149.457 141.253  1.00  0.00           H  
ATOM   4246 HG23 ILE A 394     178.678 149.216 142.853  1.00  0.00           H  
ATOM   4247 HD11 ILE A 394     182.882 149.421 142.208  1.00  0.00           H  
ATOM   4248 HD12 ILE A 394     182.194 149.431 140.567  1.00  0.00           H  
ATOM   4249 HD13 ILE A 394     181.457 150.424 141.846  1.00  0.00           H  
ATOM   4250  N   VAL A 395     180.556 145.115 141.593  1.00 68.73           N  
ATOM   4251  CA  VAL A 395     181.249 143.947 141.069  1.00 68.73           C  
ATOM   4252  C   VAL A 395     180.284 142.779 140.965  1.00 68.73           C  
ATOM   4253  O   VAL A 395     180.314 142.014 139.995  1.00 68.73           O  
ATOM   4254  CB  VAL A 395     182.467 143.608 141.942  1.00 68.73           C  
ATOM   4255  CG1 VAL A 395     183.300 142.520 141.290  1.00 68.73           C  
ATOM   4256  CG2 VAL A 395     183.297 144.848 142.174  1.00 68.73           C  
ATOM   4257  H   VAL A 395     180.654 145.382 142.562  1.00  0.00           H  
ATOM   4258  HA  VAL A 395     181.605 144.184 140.066  1.00  0.00           H  
ATOM   4259  HB  VAL A 395     182.112 143.243 142.906  1.00  0.00           H  
ATOM   4260 HG11 VAL A 395     184.159 142.292 141.921  1.00  0.00           H  
ATOM   4261 HG12 VAL A 395     182.693 141.623 141.165  1.00  0.00           H  
ATOM   4262 HG13 VAL A 395     183.647 142.862 140.315  1.00  0.00           H  
ATOM   4263 HG21 VAL A 395     184.158 144.599 142.794  1.00  0.00           H  
ATOM   4264 HG22 VAL A 395     183.640 145.240 141.217  1.00  0.00           H  
ATOM   4265 HG23 VAL A 395     182.692 145.601 142.679  1.00  0.00           H  
ATOM   4266  N   SER A 396     179.396 142.637 141.949  1.00 66.14           N  
ATOM   4267  CA  SER A 396     178.404 141.574 141.896  1.00 66.14           C  
ATOM   4268  C   SER A 396     177.328 141.861 140.865  1.00 66.14           C  
ATOM   4269  O   SER A 396     176.724 140.926 140.338  1.00 66.14           O  
ATOM   4270  CB  SER A 396     177.773 141.371 143.269  1.00 66.14           C  
ATOM   4271  OG  SER A 396     176.690 140.465 143.190  1.00 66.14           O  
ATOM   4272  H   SER A 396     179.410 143.269 142.737  1.00  0.00           H  
ATOM   4273  HA  SER A 396     178.909 140.650 141.613  1.00  0.00           H  
ATOM   4274  HB3 SER A 396     177.418 142.328 143.651  1.00  0.00           H  
ATOM   4275  HB2 SER A 396     178.522 140.982 143.959  1.00  0.00           H  
ATOM   4276  HG  SER A 396     176.305 140.349 144.062  1.00  0.00           H  
ATOM   4277  N   ASN A 397     177.060 143.135 140.572  1.00 67.22           N  
ATOM   4278  CA  ASN A 397     176.122 143.450 139.501  1.00 67.22           C  
ATOM   4279  C   ASN A 397     176.700 143.080 138.147  1.00 67.22           C  
ATOM   4280  O   ASN A 397     175.998 142.529 137.296  1.00 67.22           O  
ATOM   4281  CB  ASN A 397     175.755 144.931 139.519  1.00 67.22           C  
ATOM   4282  CG  ASN A 397     174.749 145.270 140.595  1.00 67.22           C  
ATOM   4283  OD1 ASN A 397     174.432 144.442 141.446  1.00 67.22           O  
ATOM   4284  ND2 ASN A 397     174.250 146.499 140.571  1.00 67.22           N  
ATOM   4285  H   ASN A 397     177.506 143.877 141.091  1.00  0.00           H  
ATOM   4286  HA  ASN A 397     175.213 142.869 139.658  1.00  0.00           H  
ATOM   4287  HB3 ASN A 397     175.355 145.217 138.546  1.00  0.00           H  
ATOM   4288  HB2 ASN A 397     176.657 145.526 139.666  1.00  0.00           H  
ATOM   4289 HD22 ASN A 397     173.574 146.783 141.265  1.00  0.00           H  
ATOM   4290 HD21 ASN A 397     174.547 147.151 139.859  1.00  0.00           H  
ATOM   4291  N   ALA A 398     177.987 143.360 137.940  1.00 67.39           N  
ATOM   4292  CA  ALA A 398     178.589 143.184 136.624  1.00 67.39           C  
ATOM   4293  C   ALA A 398     178.794 141.712 136.292  1.00 67.39           C  
ATOM   4294  O   ALA A 398     178.554 141.290 135.157  1.00 67.39           O  
ATOM   4295  CB  ALA A 398     179.912 143.939 136.554  1.00 67.39           C  
ATOM   4296  H   ALA A 398     178.559 143.699 138.700  1.00  0.00           H  
ATOM   4297  HA  ALA A 398     177.914 143.610 135.881  1.00  0.00           H  
ATOM   4298  HB1 ALA A 398     180.357 143.803 135.568  1.00  0.00           H  
ATOM   4299  HB2 ALA A 398     179.735 145.000 136.729  1.00  0.00           H  
ATOM   4300  HB3 ALA A 398     180.591 143.554 137.314  1.00  0.00           H  
ATOM   4301  N   ILE A 399     179.250 140.919 137.265  1.00 63.35           N  
ATOM   4302  CA  ILE A 399     179.482 139.495 137.028  1.00 63.35           C  
ATOM   4303  C   ILE A 399     178.162 138.767 136.818  1.00 63.35           C  
ATOM   4304  O   ILE A 399     178.039 137.919 135.926  1.00 63.35           O  
ATOM   4305  CB  ILE A 399     180.291 138.889 138.189  1.00 63.35           C  
ATOM   4306  CG1 ILE A 399     181.663 139.546 138.282  1.00 63.35           C  
ATOM   4307  CG2 ILE A 399     180.469 137.395 138.021  1.00 63.35           C  
ATOM   4308  CD1 ILE A 399     182.448 139.101 139.476  1.00 63.35           C  
ATOM   4309  H   ILE A 399     179.440 141.301 138.181  1.00  0.00           H  
ATOM   4310  HA  ILE A 399     180.072 139.396 136.117  1.00  0.00           H  
ATOM   4311  HB  ILE A 399     179.754 139.072 139.120  1.00  0.00           H  
ATOM   4312 HG13 ILE A 399     181.545 140.629 138.310  1.00  0.00           H  
ATOM   4313 HG12 ILE A 399     182.229 139.331 137.376  1.00  0.00           H  
ATOM   4314 HG21 ILE A 399     181.045 137.001 138.858  1.00  0.00           H  
ATOM   4315 HG22 ILE A 399     179.492 136.913 137.993  1.00  0.00           H  
ATOM   4316 HG23 ILE A 399     180.999 137.194 137.090  1.00  0.00           H  
ATOM   4317 HD11 ILE A 399     183.415 139.605 139.484  1.00  0.00           H  
ATOM   4318 HD12 ILE A 399     181.901 139.351 140.385  1.00  0.00           H  
ATOM   4319 HD13 ILE A 399     182.601 138.023 139.429  1.00  0.00           H  
ATOM   4320  N   SER A 400     177.145 139.111 137.608  1.00 64.61           N  
ATOM   4321  CA  SER A 400     175.857 138.436 137.492  1.00 64.61           C  
ATOM   4322  C   SER A 400     175.129 138.832 136.218  1.00 64.61           C  
ATOM   4323  O   SER A 400     174.413 138.014 135.634  1.00 64.61           O  
ATOM   4324  CB  SER A 400     174.990 138.748 138.700  1.00 64.61           C  
ATOM   4325  OG  SER A 400     174.961 140.139 138.950  1.00 64.61           O  
ATOM   4326  H   SER A 400     177.263 139.844 138.293  1.00  0.00           H  
ATOM   4327  HA  SER A 400     176.034 137.361 137.466  1.00  0.00           H  
ATOM   4328  HB3 SER A 400     175.385 138.230 139.574  1.00  0.00           H  
ATOM   4329  HB2 SER A 400     173.976 138.390 138.521  1.00  0.00           H  
ATOM   4330  HG  SER A 400     174.409 140.316 139.715  1.00  0.00           H  
ATOM   4331  N   PHE A 401     175.272 140.086 135.790  1.00 68.65           N  
ATOM   4332  CA  PHE A 401     174.671 140.494 134.526  1.00 68.65           C  
ATOM   4333  C   PHE A 401     175.385 139.843 133.352  1.00 68.65           C  
ATOM   4334  O   PHE A 401     174.745 139.461 132.368  1.00 68.65           O  
ATOM   4335  CB  PHE A 401     174.694 142.016 134.399  1.00 68.65           C  
ATOM   4336  CG  PHE A 401     173.905 142.547 133.243  1.00 68.65           C  
ATOM   4337  CD1 PHE A 401     172.720 141.942 132.854  1.00 68.65           C  
ATOM   4338  CD2 PHE A 401     174.327 143.678 132.570  1.00 68.65           C  
ATOM   4339  CE1 PHE A 401     171.987 142.439 131.797  1.00 68.65           C  
ATOM   4340  CE2 PHE A 401     173.597 144.185 131.515  1.00 68.65           C  
ATOM   4341  CZ  PHE A 401     172.426 143.562 131.127  1.00 68.65           C  
ATOM   4342  H   PHE A 401     175.796 140.751 136.341  1.00  0.00           H  
ATOM   4343  HA  PHE A 401     173.632 140.166 134.519  1.00  0.00           H  
ATOM   4344  HB3 PHE A 401     175.726 142.356 134.318  1.00  0.00           H  
ATOM   4345  HB2 PHE A 401     174.325 142.461 135.323  1.00  0.00           H  
ATOM   4346  HD1 PHE A 401     172.360 141.070 133.381  1.00  0.00           H  
ATOM   4347  HD2 PHE A 401     175.238 144.176 132.868  1.00  0.00           H  
ATOM   4348  HE1 PHE A 401     171.073 141.949 131.496  1.00  0.00           H  
ATOM   4349  HE2 PHE A 401     173.941 145.067 130.995  1.00  0.00           H  
ATOM   4350  HZ  PHE A 401     171.855 143.955 130.299  1.00  0.00           H  
ATOM   4351  N   ALA A 402     176.707 139.687 133.449  1.00 68.25           N  
ATOM   4352  CA  ALA A 402     177.455 139.023 132.387  1.00 68.25           C  
ATOM   4353  C   ALA A 402     177.151 137.534 132.359  1.00 68.25           C  
ATOM   4354  O   ALA A 402     177.101 136.917 131.290  1.00 68.25           O  
ATOM   4355  CB  ALA A 402     178.952 139.264 132.567  1.00 68.25           C  
ATOM   4356  H   ALA A 402     177.198 140.030 134.263  1.00  0.00           H  
ATOM   4357  HA  ALA A 402     177.151 139.453 131.433  1.00  0.00           H  
ATOM   4358  HB1 ALA A 402     179.500 138.764 131.768  1.00  0.00           H  
ATOM   4359  HB2 ALA A 402     179.155 140.334 132.531  1.00  0.00           H  
ATOM   4360  HB3 ALA A 402     179.271 138.866 133.530  1.00  0.00           H  
ATOM   4361  N   LEU A 403     176.938 136.937 133.531  1.00 68.27           N  
ATOM   4362  CA  LEU A 403     176.551 135.534 133.571  1.00 68.27           C  
ATOM   4363  C   LEU A 403     175.106 135.342 133.142  1.00 68.27           C  
ATOM   4364  O   LEU A 403     174.729 134.249 132.712  1.00 68.27           O  
ATOM   4365  CB  LEU A 403     176.765 134.968 134.971  1.00 68.27           C  
ATOM   4366  CG  LEU A 403     178.208 134.634 135.338  1.00 68.27           C  
ATOM   4367  CD1 LEU A 403     178.273 134.051 136.729  1.00 68.27           C  
ATOM   4368  CD2 LEU A 403     178.793 133.672 134.329  1.00 68.27           C  
ATOM   4369  H   LEU A 403     177.045 137.458 134.390  1.00  0.00           H  
ATOM   4370  HA  LEU A 403     177.189 134.984 132.879  1.00  0.00           H  
ATOM   4371  HB3 LEU A 403     176.146 134.080 135.098  1.00  0.00           H  
ATOM   4372  HB2 LEU A 403     176.358 135.663 135.706  1.00  0.00           H  
ATOM   4373  HG  LEU A 403     178.792 135.554 135.320  1.00  0.00           H  
ATOM   4374 HD11 LEU A 403     179.308 133.817 136.978  1.00  0.00           H  
ATOM   4375 HD12 LEU A 403     177.882 134.774 137.445  1.00  0.00           H  
ATOM   4376 HD13 LEU A 403     177.676 133.140 136.770  1.00  0.00           H  
ATOM   4377 HD21 LEU A 403     179.823 133.441 134.601  1.00  0.00           H  
ATOM   4378 HD22 LEU A 403     178.206 132.754 134.319  1.00  0.00           H  
ATOM   4379 HD23 LEU A 403     178.773 134.127 133.339  1.00  0.00           H  
ATOM   4380  N   TYR A 404     174.280 136.382 133.248  1.00 72.33           N  
ATOM   4381  CA  TYR A 404     172.883 136.229 132.863  1.00 72.33           C  
ATOM   4382  C   TYR A 404     172.720 136.259 131.353  1.00 72.33           C  
ATOM   4383  O   TYR A 404     171.933 135.484 130.799  1.00 72.33           O  
ATOM   4384  CB  TYR A 404     172.027 137.314 133.506  1.00 72.33           C  
ATOM   4385  CG  TYR A 404     170.576 137.227 133.116  1.00 72.33           C  
ATOM   4386  CD1 TYR A 404     169.846 136.071 133.352  1.00 72.33           C  
ATOM   4387  CD2 TYR A 404     169.937 138.296 132.508  1.00 72.33           C  
ATOM   4388  CE1 TYR A 404     168.517 135.984 132.997  1.00 72.33           C  
ATOM   4389  CE2 TYR A 404     168.609 138.220 132.149  1.00 72.33           C  
ATOM   4390  CZ  TYR A 404     167.905 137.063 132.395  1.00 72.33           C  
ATOM   4391  OH  TYR A 404     166.580 136.989 132.035  1.00 72.33           O  
ATOM   4392  H   TYR A 404     174.624 137.267 133.593  1.00  0.00           H  
ATOM   4393  HA  TYR A 404     172.534 135.261 133.224  1.00  0.00           H  
ATOM   4394  HB3 TYR A 404     172.418 138.294 133.231  1.00  0.00           H  
ATOM   4395  HB2 TYR A 404     172.115 137.249 134.591  1.00  0.00           H  
ATOM   4396  HD1 TYR A 404     170.318 135.220 133.821  1.00  0.00           H  
ATOM   4397  HD2 TYR A 404     170.481 139.208 132.308  1.00  0.00           H  
ATOM   4398  HE1 TYR A 404     167.965 135.076 133.191  1.00  0.00           H  
ATOM   4399  HE2 TYR A 404     168.128 139.064 131.678  1.00  0.00           H  
ATOM   4400  HH  TYR A 404     166.311 137.818 131.632  1.00  0.00           H  
ATOM   4401  N   LYS A 405     173.447 137.151 130.673  1.00 71.03           N  
ATOM   4402  CA  LYS A 405     173.370 137.226 129.218  1.00 71.03           C  
ATOM   4403  C   LYS A 405     173.936 135.971 128.574  1.00 71.03           C  
ATOM   4404  O   LYS A 405     173.384 135.463 127.597  1.00 71.03           O  
ATOM   4405  CB  LYS A 405     174.106 138.461 128.711  1.00 71.03           C  
ATOM   4406  CG  LYS A 405     173.633 139.750 129.324  1.00 71.03           C  
ATOM   4407  CD  LYS A 405     174.287 140.928 128.651  1.00 71.03           C  
ATOM   4408  CE  LYS A 405     175.233 141.624 129.599  1.00 71.03           C  
ATOM   4409  NZ  LYS A 405     176.100 142.595 128.888  1.00 71.03           N1+
ATOM   4410  H   LYS A 405     174.060 137.784 131.166  1.00  0.00           H  
ATOM   4411  HA  LYS A 405     172.321 137.313 128.935  1.00  0.00           H  
ATOM   4412  HB3 LYS A 405     174.009 138.520 127.627  1.00  0.00           H  
ATOM   4413  HB2 LYS A 405     175.174 138.345 128.893  1.00  0.00           H  
ATOM   4414  HG3 LYS A 405     173.877 139.758 130.386  1.00  0.00           H  
ATOM   4415  HG2 LYS A 405     172.551 139.826 129.219  1.00  0.00           H  
ATOM   4416  HD3 LYS A 405     173.521 141.630 128.323  1.00  0.00           H  
ATOM   4417  HD2 LYS A 405     174.838 140.586 127.775  1.00  0.00           H  
ATOM   4418  HE3 LYS A 405     175.855 140.882 130.101  1.00  0.00           H  
ATOM   4419  HE2 LYS A 405     174.660 142.144 130.367  1.00  0.00           H  
ATOM   4420  HZ1 LYS A 405     176.719 143.042 129.549  1.00  0.00           H  
ATOM   4421  HZ2 LYS A 405     176.647 142.111 128.190  1.00  0.00           H  
ATOM   4422  HZ3 LYS A 405     175.526 143.294 128.440  1.00  0.00           H  
ATOM   4423  N   ALA A 406     175.015 135.428 129.136  1.00 72.38           N  
ATOM   4424  CA  ALA A 406     175.576 134.194 128.598  1.00 72.38           C  
ATOM   4425  C   ALA A 406     174.686 132.994 128.899  1.00 72.38           C  
ATOM   4426  O   ALA A 406     174.848 131.933 128.290  1.00 72.38           O  
ATOM   4427  CB  ALA A 406     176.986 133.979 129.144  1.00 72.38           C  
ATOM   4428  H   ALA A 406     175.445 135.871 129.935  1.00  0.00           H  
ATOM   4429  HA  ALA A 406     175.646 134.299 127.515  1.00  0.00           H  
ATOM   4430  HB1 ALA A 406     177.397 133.055 128.737  1.00  0.00           H  
ATOM   4431  HB2 ALA A 406     177.620 134.817 128.854  1.00  0.00           H  
ATOM   4432  HB3 ALA A 406     176.949 133.911 130.231  1.00  0.00           H  
ATOM   4433  N   PHE A 407     173.752 133.142 129.839  1.00 81.16           N  
ATOM   4434  CA  PHE A 407     172.685 132.167 130.016  1.00 81.16           C  
ATOM   4435  C   PHE A 407     171.504 132.475 129.099  1.00 81.16           C  
ATOM   4436  O   PHE A 407     170.881 131.565 128.550  1.00 81.16           O  
ATOM   4437  CB  PHE A 407     172.248 132.154 131.479  1.00 81.16           C  
ATOM   4438  CG  PHE A 407     171.515 130.914 131.893  1.00 81.16           C  
ATOM   4439  CD1 PHE A 407     172.204 129.802 132.340  1.00 81.16           C  
ATOM   4440  CD2 PHE A 407     170.136 130.865 131.848  1.00 81.16           C  
ATOM   4441  CE1 PHE A 407     171.533 128.662 132.734  1.00 81.16           C  
ATOM   4442  CE2 PHE A 407     169.456 129.730 132.239  1.00 81.16           C  
ATOM   4443  CZ  PHE A 407     170.156 128.627 132.683  1.00 81.16           C  
ATOM   4444  H   PHE A 407     173.774 133.946 130.450  1.00  0.00           H  
ATOM   4445  HA  PHE A 407     173.072 131.180 129.762  1.00  0.00           H  
ATOM   4446  HB3 PHE A 407     171.624 133.026 131.677  1.00  0.00           H  
ATOM   4447  HB2 PHE A 407     173.121 132.288 132.118  1.00  0.00           H  
ATOM   4448  HD1 PHE A 407     173.283 129.817 132.385  1.00  0.00           H  
ATOM   4449  HD2 PHE A 407     169.576 131.722 131.504  1.00  0.00           H  
ATOM   4450  HE1 PHE A 407     172.087 127.802 133.081  1.00  0.00           H  
ATOM   4451  HE2 PHE A 407     168.377 129.706 132.197  1.00  0.00           H  
ATOM   4452  HZ  PHE A 407     169.627 127.737 132.990  1.00  0.00           H  
ATOM   4453  N   SER A 408     171.192 133.758 128.911  1.00 83.32           N  
ATOM   4454  CA  SER A 408     170.008 134.138 128.142  1.00 83.32           C  
ATOM   4455  C   SER A 408     170.261 134.048 126.641  1.00 83.32           C  
ATOM   4456  O   SER A 408     169.466 133.451 125.907  1.00 83.32           O  
ATOM   4457  CB  SER A 408     169.564 135.553 128.523  1.00 83.32           C  
ATOM   4458  OG  SER A 408     168.877 135.551 129.758  1.00 83.32           O  
ATOM   4459  H   SER A 408     171.777 134.483 129.302  1.00  0.00           H  
ATOM   4460  HA  SER A 408     169.202 133.448 128.394  1.00  0.00           H  
ATOM   4461  HB3 SER A 408     168.912 135.950 127.745  1.00  0.00           H  
ATOM   4462  HB2 SER A 408     170.438 136.201 128.595  1.00  0.00           H  
ATOM   4463  HG  SER A 408     168.608 136.446 129.977  1.00  0.00           H  
ATOM   4464  N   THR A 409     171.370 134.626 126.164  1.00 87.47           N  
ATOM   4465  CA  THR A 409     171.638 134.688 124.728  1.00 87.47           C  
ATOM   4466  C   THR A 409     172.120 133.344 124.175  1.00 87.47           C  
ATOM   4467  O   THR A 409     172.253 133.196 122.953  1.00 87.47           O  
ATOM   4468  CB  THR A 409     172.650 135.816 124.462  1.00 87.47           C  
ATOM   4469  OG1 THR A 409     172.333 136.922 125.313  1.00 87.47           O  
ATOM   4470  CG2 THR A 409     172.559 136.346 123.029  1.00 87.47           C  
ATOM   4471  H   THR A 409     172.042 135.031 126.800  1.00  0.00           H  
ATOM   4472  HA  THR A 409     170.707 134.945 124.223  1.00  0.00           H  
ATOM   4473  HB  THR A 409     173.662 135.466 124.667  1.00  0.00           H  
ATOM   4474  HG1 THR A 409     172.957 137.635 125.158  1.00  0.00           H  
ATOM   4475 HG21 THR A 409     173.292 137.140 122.888  1.00  0.00           H  
ATOM   4476 HG22 THR A 409     172.762 135.536 122.328  1.00  0.00           H  
ATOM   4477 HG23 THR A 409     171.558 136.739 122.849  1.00  0.00           H  
ATOM   4478  N   ASN A 410     172.345 132.349 125.040  1.00 96.82           N  
ATOM   4479  CA  ASN A 410     172.486 130.970 124.580  1.00 96.82           C  
ATOM   4480  C   ASN A 410     171.219 130.487 123.878  1.00 96.82           C  
ATOM   4481  O   ASN A 410     171.291 129.644 122.975  1.00 96.82           O  
ATOM   4482  CB  ASN A 410     172.835 130.070 125.770  1.00 96.82           C  
ATOM   4483  CG  ASN A 410     172.732 128.597 125.446  1.00 96.82           C  
ATOM   4484  OD1 ASN A 410     171.725 127.959 125.745  1.00 96.82           O  
ATOM   4485  ND2 ASN A 410     173.769 128.051 124.815  1.00 96.82           N  
ATOM   4486  H   ASN A 410     172.420 132.546 126.028  1.00  0.00           H  
ATOM   4487  HA  ASN A 410     173.309 130.929 123.867  1.00  0.00           H  
ATOM   4488  HB3 ASN A 410     172.176 130.304 126.606  1.00  0.00           H  
ATOM   4489  HB2 ASN A 410     173.845 130.296 126.111  1.00  0.00           H  
ATOM   4490 HD22 ASN A 410     173.754 127.070 124.574  1.00  0.00           H  
ATOM   4491 HD21 ASN A 410     174.571 128.617 124.577  1.00  0.00           H  
ATOM   4492  N   GLU A 411     170.060 130.955 124.318  1.00101.10           N  
ATOM   4493  CA  GLU A 411     168.807 130.685 123.609  1.00101.10           C  
ATOM   4494  C   GLU A 411     168.315 129.257 123.723  1.00101.10           C  
ATOM   4495  O   GLU A 411     167.275 128.898 123.172  1.00101.10           O  
ATOM   4496  CB  GLU A 411     168.943 131.069 122.132  1.00101.10           C  
ATOM   4497  CG  GLU A 411     169.102 132.561 121.891  1.00101.10           C  
ATOM   4498  CD  GLU A 411     169.305 132.896 120.426  1.00101.10           C  
ATOM   4499  OE1 GLU A 411     169.511 131.961 119.624  1.00101.10           O  
ATOM   4500  OE2 GLU A 411     169.259 134.095 120.077  1.00101.10           O1-
ATOM   4501  H   GLU A 411     170.027 131.512 125.160  1.00  0.00           H  
ATOM   4502  HA  GLU A 411     168.042 131.328 124.043  1.00  0.00           H  
ATOM   4503  HB3 GLU A 411     168.075 130.705 121.583  1.00  0.00           H  
ATOM   4504  HB2 GLU A 411     169.792 130.540 121.698  1.00  0.00           H  
ATOM   4505  HG3 GLU A 411     169.948 132.933 122.468  1.00  0.00           H  
ATOM   4506  HG2 GLU A 411     168.221 133.084 122.264  1.00  0.00           H  
ATOM   4507  N   HIS A 412     169.069 128.444 124.443  1.00102.27           N  
ATOM   4508  CA  HIS A 412     168.692 127.068 124.665  1.00102.27           C  
ATOM   4509  C   HIS A 412     168.135 127.173 126.052  1.00102.27           C  
ATOM   4510  O   HIS A 412     167.792 126.180 126.694  1.00102.27           O  
ATOM   4511  CB  HIS A 412     169.916 126.156 124.644  1.00102.27           C  
ATOM   4512  CG  HIS A 412     170.669 126.186 123.351  1.00102.27           C  
ATOM   4513  ND1 HIS A 412     170.161 125.664 122.182  1.00102.27           N  
ATOM   4514  CD2 HIS A 412     171.894 126.676 123.043  1.00102.27           C  
ATOM   4515  CE1 HIS A 412     171.039 125.830 121.209  1.00102.27           C  
ATOM   4516  NE2 HIS A 412     172.099 126.442 121.705  1.00102.27           N  
ATOM   4517  H   HIS A 412     169.929 128.782 124.851  1.00  0.00           H  
ATOM   4518  HA  HIS A 412     167.935 126.740 123.953  1.00  0.00           H  
ATOM   4519  HB3 HIS A 412     169.608 125.133 124.860  1.00  0.00           H  
ATOM   4520  HB2 HIS A 412     170.586 126.431 125.459  1.00  0.00           H  
ATOM   4521  HD1 HIS A 412     169.245 125.239 122.175  1.00  0.00           H  
ATOM   4522  HD2 HIS A 412     172.497 127.142 123.808  1.00  0.00           H  
ATOM   4523  HE1 HIS A 412     170.813 125.480 120.212  1.00  0.00           H  
ATOM   4524  N   ASP A 413     168.052 128.418 126.510  1.00 98.41           N  
ATOM   4525  CA  ASP A 413     167.591 128.677 127.862  1.00 98.41           C  
ATOM   4526  C   ASP A 413     166.561 129.796 127.927  1.00 98.41           C  
ATOM   4527  O   ASP A 413     166.107 130.127 129.028  1.00 98.41           O  
ATOM   4528  CB  ASP A 413     168.766 129.060 128.778  1.00 98.41           C  
ATOM   4529  CG  ASP A 413     169.914 128.053 128.752  1.00 98.41           C  
ATOM   4530  OD1 ASP A 413     169.917 127.134 127.914  1.00 98.41           O  
ATOM   4531  OD2 ASP A 413     170.823 128.184 129.598  1.00 98.41           O1-
ATOM   4532  H   ASP A 413     168.311 129.193 125.916  1.00  0.00           H  
ATOM   4533  HA  ASP A 413     167.135 127.766 128.250  1.00  0.00           H  
ATOM   4534  HB3 ASP A 413     168.406 129.172 129.801  1.00  0.00           H  
ATOM   4535  HB2 ASP A 413     169.141 130.043 128.494  1.00  0.00           H  
ATOM   4536  N   ARG A 414     166.201 130.403 126.791  1.00102.75           N  
ATOM   4537  CA  ARG A 414     165.220 131.484 126.807  1.00102.75           C  
ATOM   4538  C   ARG A 414     163.828 130.954 127.121  1.00102.75           C  
ATOM   4539  O   ARG A 414     162.991 131.672 127.678  1.00102.75           O  
ATOM   4540  CB  ARG A 414     165.229 132.231 125.471  1.00102.75           C  
ATOM   4541  CG  ARG A 414     165.055 131.346 124.245  1.00102.75           C  
ATOM   4542  CD  ARG A 414     164.535 132.136 123.049  1.00102.75           C  
ATOM   4543  NE  ARG A 414     164.155 131.264 121.939  1.00102.75           N  
ATOM   4544  CZ  ARG A 414     162.973 130.664 121.828  1.00102.75           C  
ATOM   4545  NH1 ARG A 414     162.718 129.887 120.785  1.00102.75           N  
ATOM   4546  NH2 ARG A 414     162.045 130.840 122.757  1.00102.75           N1+
ATOM   4547  H   ARG A 414     166.609 130.114 125.913  1.00  0.00           H  
ATOM   4548  HA  ARG A 414     165.501 132.187 127.591  1.00  0.00           H  
ATOM   4549  HB3 ARG A 414     166.157 132.796 125.380  1.00  0.00           H  
ATOM   4550  HB2 ARG A 414     164.450 132.994 125.479  1.00  0.00           H  
ATOM   4551  HG3 ARG A 414     164.360 130.539 124.476  1.00  0.00           H  
ATOM   4552  HG2 ARG A 414     166.011 130.888 123.990  1.00  0.00           H  
ATOM   4553  HD3 ARG A 414     165.302 132.835 122.715  1.00  0.00           H  
ATOM   4554  HD2 ARG A 414     163.674 132.731 123.354  1.00  0.00           H  
ATOM   4555  HE  ARG A 414     164.859 131.129 121.227  1.00  0.00           H  
ATOM   4556 HH12 ARG A 414     161.820 129.432 120.702  1.00  0.00           H  
ATOM   4557 HH11 ARG A 414     163.422 129.750 120.073  1.00  0.00           H  
ATOM   4558 HH22 ARG A 414     161.149 130.382 122.669  1.00  0.00           H  
ATOM   4559 HH21 ARG A 414     162.234 131.432 123.554  1.00  0.00           H  
ATOM   4560  N   ASP A 415     163.565 129.693 126.772  1.00 99.31           N  
ATOM   4561  CA  ASP A 415     162.344 129.033 127.209  1.00 99.31           C  
ATOM   4562  C   ASP A 415     162.400 128.651 128.681  1.00 99.31           C  
ATOM   4563  O   ASP A 415     161.351 128.440 129.296  1.00 99.31           O  
ATOM   4564  CB  ASP A 415     162.089 127.793 126.354  1.00 99.31           C  
ATOM   4565  CG  ASP A 415     163.308 126.893 126.254  1.00 99.31           C  
ATOM   4566  OD1 ASP A 415     164.393 127.304 126.714  1.00 99.31           O  
ATOM   4567  OD2 ASP A 415     163.183 125.775 125.711  1.00 99.31           O1-
ATOM   4568  H   ASP A 415     164.218 129.182 126.196  1.00  0.00           H  
ATOM   4569  HA  ASP A 415     161.513 129.723 127.066  1.00  0.00           H  
ATOM   4570  HB3 ASP A 415     161.782 128.099 125.354  1.00  0.00           H  
ATOM   4571  HB2 ASP A 415     161.256 127.229 126.773  1.00  0.00           H  
ATOM   4572  N   ASN A 416     163.598 128.558 129.252  1.00 89.43           N  
ATOM   4573  CA  ASN A 416     163.773 128.188 130.650  1.00 89.43           C  
ATOM   4574  C   ASN A 416     163.661 129.439 131.509  1.00 89.43           C  
ATOM   4575  O   ASN A 416     164.612 130.219 131.611  1.00 89.43           O  
ATOM   4576  CB  ASN A 416     165.118 127.501 130.865  1.00 89.43           C  
ATOM   4577  CG  ASN A 416     165.194 126.783 132.194  1.00 89.43           C  
ATOM   4578  OD1 ASN A 416     164.184 126.601 132.870  1.00 89.43           O  
ATOM   4579  ND2 ASN A 416     166.396 126.373 132.577  1.00 89.43           N  
ATOM   4580  H   ASN A 416     164.431 128.747 128.713  1.00  0.00           H  
ATOM   4581  HA  ASN A 416     162.978 127.497 130.932  1.00  0.00           H  
ATOM   4582  HB3 ASN A 416     165.916 128.241 130.807  1.00  0.00           H  
ATOM   4583  HB2 ASN A 416     165.295 126.790 130.058  1.00  0.00           H  
ATOM   4584 HD22 ASN A 416     166.508 125.888 133.456  1.00  0.00           H  
ATOM   4585 HD21 ASN A 416     167.199 126.546 131.990  1.00  0.00           H  
ATOM   4586  N   TRP A 417     162.498 129.631 132.124  1.00 86.35           N  
ATOM   4587  CA  TRP A 417     162.331 130.670 133.127  1.00 86.35           C  
ATOM   4588  C   TRP A 417     162.896 130.263 134.477  1.00 86.35           C  
ATOM   4589  O   TRP A 417     163.151 131.132 135.316  1.00 86.35           O  
ATOM   4590  CB  TRP A 417     160.847 131.008 133.299  1.00 86.35           C  
ATOM   4591  CG  TRP A 417     160.167 130.049 134.219  1.00 86.35           C  
ATOM   4592  CD1 TRP A 417     159.876 128.742 133.965  1.00 86.35           C  
ATOM   4593  CD2 TRP A 417     159.739 130.303 135.560  1.00 86.35           C  
ATOM   4594  NE1 TRP A 417     159.275 128.170 135.058  1.00 86.35           N  
ATOM   4595  CE2 TRP A 417     159.181 129.107 136.052  1.00 86.35           C  
ATOM   4596  CE3 TRP A 417     159.767 131.425 136.391  1.00 86.35           C  
ATOM   4597  CZ2 TRP A 417     158.653 129.005 137.334  1.00 86.35           C  
ATOM   4598  CZ3 TRP A 417     159.241 131.321 137.661  1.00 86.35           C  
ATOM   4599  CH2 TRP A 417     158.694 130.120 138.123  1.00 86.35           C  
ATOM   4600  H   TRP A 417     161.705 129.048 131.898  1.00  0.00           H  
ATOM   4601  HA  TRP A 417     162.853 131.565 132.789  1.00  0.00           H  
ATOM   4602  HB3 TRP A 417     160.355 130.988 132.326  1.00  0.00           H  
ATOM   4603  HB2 TRP A 417     160.749 132.020 133.692  1.00  0.00           H  
ATOM   4604  HD1 TRP A 417     160.124 128.310 133.007  1.00  0.00           H  
ATOM   4605  HE1 TRP A 417     158.987 127.203 135.027  1.00  0.00           H  
ATOM   4606  HE3 TRP A 417     160.195 132.350 136.035  1.00  0.00           H  
ATOM   4607  HZ2 TRP A 417     158.232 128.070 137.672  1.00  0.00           H  
ATOM   4608  HZ3 TRP A 417     159.246 132.177 138.320  1.00  0.00           H  
ATOM   4609  HH2 TRP A 417     158.298 130.086 139.127  1.00  0.00           H  
ATOM   4610  N   ASN A 418     163.095 128.966 134.700  1.00 79.47           N  
ATOM   4611  CA  ASN A 418     163.445 128.475 136.025  1.00 79.47           C  
ATOM   4612  C   ASN A 418     164.949 128.498 136.250  1.00 79.47           C  
ATOM   4613  O   ASN A 418     165.407 128.769 137.365  1.00 79.47           O  
ATOM   4614  CB  ASN A 418     162.894 127.064 136.209  1.00 79.47           C  
ATOM   4615  CG  ASN A 418     163.199 126.494 137.569  1.00 79.47           C  
ATOM   4616  OD1 ASN A 418     163.165 127.202 138.572  1.00 79.47           O  
ATOM   4617  ND2 ASN A 418     163.498 125.203 137.613  1.00 79.47           N  
ATOM   4618  H   ASN A 418     163.004 128.304 133.943  1.00  0.00           H  
ATOM   4619  HA  ASN A 418     162.978 129.124 136.765  1.00  0.00           H  
ATOM   4620  HB3 ASN A 418     163.308 126.410 135.441  1.00  0.00           H  
ATOM   4621  HB2 ASN A 418     161.815 127.073 136.054  1.00  0.00           H  
ATOM   4622 HD22 ASN A 418     163.712 124.764 138.497  1.00  0.00           H  
ATOM   4623 HD21 ASN A 418     163.512 124.659 136.762  1.00  0.00           H  
ATOM   4624  N   GLY A 419     165.730 128.208 135.211  1.00 77.49           N  
ATOM   4625  CA  GLY A 419     167.172 128.300 135.341  1.00 77.49           C  
ATOM   4626  C   GLY A 419     167.649 129.734 135.433  1.00 77.49           C  
ATOM   4627  O   GLY A 419     168.638 130.027 136.109  1.00 77.49           O  
ATOM   4628  H   GLY A 419     165.318 127.924 134.333  1.00  0.00           H  
ATOM   4629  HA3 GLY A 419     167.645 127.815 134.487  1.00  0.00           H  
ATOM   4630  HA2 GLY A 419     167.491 127.754 136.229  1.00  0.00           H  
ATOM   4631  N   GLN A 420     166.950 130.649 134.761  1.00 77.22           N  
ATOM   4632  CA  GLN A 420     167.264 132.064 134.895  1.00 77.22           C  
ATOM   4633  C   GLN A 420     166.837 132.617 136.242  1.00 77.22           C  
ATOM   4634  O   GLN A 420     167.372 133.642 136.673  1.00 77.22           O  
ATOM   4635  CB  GLN A 420     166.594 132.869 133.786  1.00 77.22           C  
ATOM   4636  CG  GLN A 420     166.952 132.420 132.397  1.00 77.22           C  
ATOM   4637  CD  GLN A 420     166.199 133.179 131.335  1.00 77.22           C  
ATOM   4638  OE1 GLN A 420     166.033 134.394 131.424  1.00 77.22           O  
ATOM   4639  NE2 GLN A 420     165.731 132.466 130.321  1.00 77.22           N  
ATOM   4640  H   GLN A 420     166.196 130.362 134.153  1.00  0.00           H  
ATOM   4641  HA  GLN A 420     168.343 132.185 134.802  1.00  0.00           H  
ATOM   4642  HB3 GLN A 420     166.847 133.923 133.901  1.00  0.00           H  
ATOM   4643  HB2 GLN A 420     165.512 132.826 133.912  1.00  0.00           H  
ATOM   4644  HG3 GLN A 420     166.745 131.355 132.296  1.00  0.00           H  
ATOM   4645  HG2 GLN A 420     168.023 132.545 132.241  1.00  0.00           H  
ATOM   4646 HE22 GLN A 420     165.218 132.920 129.579  1.00  0.00           H  
ATOM   4647 HE21 GLN A 420     165.887 131.469 130.290  1.00  0.00           H  
ATOM   4648  N   LEU A 421     165.885 131.972 136.912  1.00 71.83           N  
ATOM   4649  CA  LEU A 421     165.473 132.451 138.222  1.00 71.83           C  
ATOM   4650  C   LEU A 421     166.499 132.090 139.283  1.00 71.83           C  
ATOM   4651  O   LEU A 421     166.916 132.953 140.058  1.00 71.83           O  
ATOM   4652  CB  LEU A 421     164.096 131.897 138.584  1.00 71.83           C  
ATOM   4653  CG  LEU A 421     163.438 132.490 139.833  1.00 71.83           C  
ATOM   4654  CD1 LEU A 421     163.564 134.002 139.881  1.00 71.83           C  
ATOM   4655  CD2 LEU A 421     161.983 132.099 139.879  1.00 71.83           C  
ATOM   4656  H   LEU A 421     165.451 131.153 136.510  1.00  0.00           H  
ATOM   4657  HA  LEU A 421     165.400 133.538 138.178  1.00  0.00           H  
ATOM   4658  HB3 LEU A 421     164.161 130.814 138.692  1.00  0.00           H  
ATOM   4659  HB2 LEU A 421     163.425 132.017 137.733  1.00  0.00           H  
ATOM   4660  HG  LEU A 421     163.933 132.076 140.711  1.00  0.00           H  
ATOM   4661 HD11 LEU A 421     163.083 134.379 140.784  1.00  0.00           H  
ATOM   4662 HD12 LEU A 421     164.618 134.279 139.889  1.00  0.00           H  
ATOM   4663 HD13 LEU A 421     163.081 134.435 139.005  1.00  0.00           H  
ATOM   4664 HD21 LEU A 421     161.520 132.524 140.770  1.00  0.00           H  
ATOM   4665 HD22 LEU A 421     161.476 132.477 138.991  1.00  0.00           H  
ATOM   4666 HD23 LEU A 421     161.899 131.013 139.909  1.00  0.00           H  
ATOM   4667  N   LYS A 422     166.931 130.825 139.318  1.00 70.43           N  
ATOM   4668  CA  LYS A 422     167.911 130.399 140.313  1.00 70.43           C  
ATOM   4669  C   LYS A 422     169.268 131.043 140.085  1.00 70.43           C  
ATOM   4670  O   LYS A 422     170.043 131.206 141.032  1.00 70.43           O  
ATOM   4671  CB  LYS A 422     168.063 128.881 140.301  1.00 70.43           C  
ATOM   4672  CG  LYS A 422     166.776 128.105 140.366  1.00 70.43           C  
ATOM   4673  CD  LYS A 422     167.081 126.623 140.300  1.00 70.43           C  
ATOM   4674  CE  LYS A 422     165.852 125.812 139.954  1.00 70.43           C  
ATOM   4675  NZ  LYS A 422     166.205 124.544 139.255  1.00 70.43           N1+
ATOM   4676  H   LYS A 422     166.579 130.153 138.652  1.00  0.00           H  
ATOM   4677  HA  LYS A 422     167.551 130.699 141.297  1.00  0.00           H  
ATOM   4678  HB3 LYS A 422     168.709 128.577 141.125  1.00  0.00           H  
ATOM   4679  HB2 LYS A 422     168.620 128.582 139.413  1.00  0.00           H  
ATOM   4680  HG3 LYS A 422     166.142 128.383 139.524  1.00  0.00           H  
ATOM   4681  HG2 LYS A 422     166.264 128.329 141.302  1.00  0.00           H  
ATOM   4682  HD3 LYS A 422     167.476 126.291 141.260  1.00  0.00           H  
ATOM   4683  HD2 LYS A 422     167.855 126.445 139.553  1.00  0.00           H  
ATOM   4684  HE3 LYS A 422     165.193 126.405 139.319  1.00  0.00           H  
ATOM   4685  HE2 LYS A 422     165.301 125.582 140.866  1.00  0.00           H  
ATOM   4686  HZ1 LYS A 422     165.362 124.031 139.041  1.00  0.00           H  
ATOM   4687  HZ2 LYS A 422     166.696 124.757 138.398  1.00  0.00           H  
ATOM   4688  HZ3 LYS A 422     166.797 123.984 139.851  1.00  0.00           H  
ATOM   4689  N   LEU A 423     169.578 131.403 138.841  1.00 68.03           N  
ATOM   4690  CA  LEU A 423     170.807 132.137 138.571  1.00 68.03           C  
ATOM   4691  C   LEU A 423     170.709 133.559 139.099  1.00 68.03           C  
ATOM   4692  O   LEU A 423     171.643 134.067 139.726  1.00 68.03           O  
ATOM   4693  CB  LEU A 423     171.102 132.134 137.074  1.00 68.03           C  
ATOM   4694  CG  LEU A 423     172.224 133.057 136.609  1.00 68.03           C  
ATOM   4695  CD1 LEU A 423     173.560 132.531 137.083  1.00 68.03           C  
ATOM   4696  CD2 LEU A 423     172.202 133.187 135.105  1.00 68.03           C  
ATOM   4697  H   LEU A 423     168.960 131.167 138.078  1.00  0.00           H  
ATOM   4698  HA  LEU A 423     171.627 131.635 139.084  1.00  0.00           H  
ATOM   4699  HB3 LEU A 423     170.190 132.373 136.527  1.00  0.00           H  
ATOM   4700  HB2 LEU A 423     171.318 131.115 136.752  1.00  0.00           H  
ATOM   4701  HG  LEU A 423     172.065 134.043 137.045  1.00  0.00           H  
ATOM   4702 HD11 LEU A 423     174.354 133.197 136.746  1.00  0.00           H  
ATOM   4703 HD12 LEU A 423     173.566 132.482 138.172  1.00  0.00           H  
ATOM   4704 HD13 LEU A 423     173.725 131.534 136.674  1.00  0.00           H  
ATOM   4705 HD21 LEU A 423     173.007 133.848 134.785  1.00  0.00           H  
ATOM   4706 HD22 LEU A 423     172.338 132.205 134.653  1.00  0.00           H  
ATOM   4707 HD23 LEU A 423     171.245 133.602 134.790  1.00  0.00           H  
ATOM   4708  N   LEU A 424     169.568 134.210 138.877  1.00 65.02           N  
ATOM   4709  CA  LEU A 424     169.386 135.565 139.375  1.00 65.02           C  
ATOM   4710  C   LEU A 424     169.024 135.601 140.851  1.00 65.02           C  
ATOM   4711  O   LEU A 424     168.909 136.692 141.409  1.00 65.02           O  
ATOM   4712  CB  LEU A 424     168.312 136.287 138.566  1.00 65.02           C  
ATOM   4713  CG  LEU A 424     168.698 136.675 137.143  1.00 65.02           C  
ATOM   4714  CD1 LEU A 424     167.583 137.462 136.494  1.00 65.02           C  
ATOM   4715  CD2 LEU A 424     169.985 137.469 137.133  1.00 65.02           C  
ATOM   4716  H   LEU A 424     168.824 133.763 138.361  1.00  0.00           H  
ATOM   4717  HA  LEU A 424     170.326 136.102 139.244  1.00  0.00           H  
ATOM   4718  HB3 LEU A 424     167.992 137.177 139.107  1.00  0.00           H  
ATOM   4719  HB2 LEU A 424     167.410 135.676 138.540  1.00  0.00           H  
ATOM   4720  HG  LEU A 424     168.853 135.762 136.568  1.00  0.00           H  
ATOM   4721 HD11 LEU A 424     167.872 137.733 135.478  1.00  0.00           H  
ATOM   4722 HD12 LEU A 424     166.678 136.855 136.464  1.00  0.00           H  
ATOM   4723 HD13 LEU A 424     167.393 138.367 137.071  1.00  0.00           H  
ATOM   4724 HD21 LEU A 424     170.241 137.735 136.107  1.00  0.00           H  
ATOM   4725 HD22 LEU A 424     169.857 138.377 137.722  1.00  0.00           H  
ATOM   4726 HD23 LEU A 424     170.787 136.868 137.563  1.00  0.00           H  
ATOM   4727  N   LEU A 425     168.828 134.444 141.486  1.00 61.00           N  
ATOM   4728  CA  LEU A 425     168.572 134.377 142.920  1.00 61.00           C  
ATOM   4729  C   LEU A 425     169.808 133.980 143.712  1.00 61.00           C  
ATOM   4730  O   LEU A 425     169.959 134.412 144.862  1.00 61.00           O  
ATOM   4731  CB  LEU A 425     167.428 133.401 143.201  1.00 61.00           C  
ATOM   4732  CG  LEU A 425     167.151 132.815 144.580  1.00 61.00           C  
ATOM   4733  CD1 LEU A 425     166.753 133.890 145.551  1.00 61.00           C  
ATOM   4734  CD2 LEU A 425     166.048 131.820 144.446  1.00 61.00           C  
ATOM   4735  H   LEU A 425     168.854 133.575 140.972  1.00  0.00           H  
ATOM   4736  HA  LEU A 425     168.261 135.367 143.254  1.00  0.00           H  
ATOM   4737  HB3 LEU A 425     167.483 132.584 142.481  1.00  0.00           H  
ATOM   4738  HB2 LEU A 425     166.503 133.828 142.813  1.00  0.00           H  
ATOM   4739  HG  LEU A 425     168.047 132.313 144.945  1.00  0.00           H  
ATOM   4740 HD11 LEU A 425     166.561 133.445 146.527  1.00  0.00           H  
ATOM   4741 HD12 LEU A 425     167.558 134.619 145.637  1.00  0.00           H  
ATOM   4742 HD13 LEU A 425     165.850 134.386 145.194  1.00  0.00           H  
ATOM   4743 HD21 LEU A 425     165.830 131.385 145.421  1.00  0.00           H  
ATOM   4744 HD22 LEU A 425     165.156 132.315 144.062  1.00  0.00           H  
ATOM   4745 HD23 LEU A 425     166.351 131.032 143.757  1.00  0.00           H  
ATOM   4746  N   GLU A 426     170.712 133.198 143.117  1.00 64.64           N  
ATOM   4747  CA  GLU A 426     172.003 132.939 143.746  1.00 64.64           C  
ATOM   4748  C   GLU A 426     172.808 134.225 143.863  1.00 64.64           C  
ATOM   4749  O   GLU A 426     173.457 134.484 144.882  1.00 64.64           O  
ATOM   4750  CB  GLU A 426     172.771 131.885 142.953  1.00 64.64           C  
ATOM   4751  CG  GLU A 426     174.102 131.514 143.571  1.00 64.64           C  
ATOM   4752  CD  GLU A 426     173.955 130.889 144.945  1.00 64.64           C  
ATOM   4753  OE1 GLU A 426     173.005 130.103 145.152  1.00 64.64           O  
ATOM   4754  OE2 GLU A 426     174.790 131.188 145.824  1.00 64.64           O1-
ATOM   4755  H   GLU A 426     170.506 132.778 142.222  1.00  0.00           H  
ATOM   4756  HA  GLU A 426     171.825 132.552 144.749  1.00  0.00           H  
ATOM   4757  HB3 GLU A 426     172.932 132.243 141.936  1.00  0.00           H  
ATOM   4758  HB2 GLU A 426     172.157 130.990 142.852  1.00  0.00           H  
ATOM   4759  HG3 GLU A 426     174.729 132.403 143.643  1.00  0.00           H  
ATOM   4760  HG2 GLU A 426     174.627 130.822 142.912  1.00  0.00           H  
ATOM   4761  N   TRP A 427     172.765 135.049 142.826  1.00 61.78           N  
ATOM   4762  CA  TRP A 427     173.183 136.432 142.943  1.00 61.78           C  
ATOM   4763  C   TRP A 427     171.992 137.266 143.404  1.00 61.78           C  
ATOM   4764  O   TRP A 427     170.859 136.799 143.443  1.00 61.78           O  
ATOM   4765  CB  TRP A 427     173.745 136.926 141.613  1.00 61.78           C  
ATOM   4766  CG  TRP A 427     174.806 136.017 141.038  1.00 61.78           C  
ATOM   4767  CD1 TRP A 427     174.611 134.883 140.302  1.00 61.78           C  
ATOM   4768  CD2 TRP A 427     176.223 136.167 141.165  1.00 61.78           C  
ATOM   4769  NE1 TRP A 427     175.814 134.319 139.969  1.00 61.78           N  
ATOM   4770  CE2 TRP A 427     176.820 135.091 140.485  1.00 61.78           C  
ATOM   4771  CE3 TRP A 427     177.044 137.108 141.788  1.00 61.78           C  
ATOM   4772  CZ2 TRP A 427     178.195 134.932 140.410  1.00 61.78           C  
ATOM   4773  CZ3 TRP A 427     178.408 136.948 141.711  1.00 61.78           C  
ATOM   4774  CH2 TRP A 427     178.971 135.869 141.029  1.00 61.78           C  
ATOM   4775  H   TRP A 427     172.436 134.717 141.931  1.00  0.00           H  
ATOM   4776  HA  TRP A 427     173.967 136.497 143.698  1.00  0.00           H  
ATOM   4777  HB3 TRP A 427     174.158 137.926 141.744  1.00  0.00           H  
ATOM   4778  HB2 TRP A 427     172.932 137.034 140.894  1.00  0.00           H  
ATOM   4779  HD1 TRP A 427     173.608 134.558 140.067  1.00  0.00           H  
ATOM   4780  HE1 TRP A 427     175.840 133.468 139.426  1.00  0.00           H  
ATOM   4781  HE3 TRP A 427     176.605 137.941 142.317  1.00  0.00           H  
ATOM   4782  HZ2 TRP A 427     178.613 134.091 139.877  1.00  0.00           H  
ATOM   4783  HZ3 TRP A 427     179.063 137.665 142.183  1.00  0.00           H  
ATOM   4784  HH2 TRP A 427     180.047 135.785 140.998  1.00  0.00           H  
ATOM   4785  N   ASN A 428     172.236 138.513 143.784  1.00 63.19           N  
ATOM   4786  CA  ASN A 428     171.173 139.301 144.394  1.00 63.19           C  
ATOM   4787  C   ASN A 428     170.480 140.221 143.397  1.00 63.19           C  
ATOM   4788  O   ASN A 428     170.063 141.326 143.760  1.00 63.19           O  
ATOM   4789  CB  ASN A 428     171.708 140.101 145.576  1.00 63.19           C  
ATOM   4790  CG  ASN A 428     170.705 140.205 146.696  1.00 63.19           C  
ATOM   4791  OD1 ASN A 428     169.697 139.501 146.707  1.00 63.19           O  
ATOM   4792  ND2 ASN A 428     170.972 141.086 147.649  1.00 63.19           N  
ATOM   4793  H   ASN A 428     173.154 138.911 143.650  1.00  0.00           H  
ATOM   4794  HA  ASN A 428     170.425 138.606 144.777  1.00  0.00           H  
ATOM   4795  HB3 ASN A 428     171.983 141.101 145.242  1.00  0.00           H  
ATOM   4796  HB2 ASN A 428     172.619 139.633 145.948  1.00  0.00           H  
ATOM   4797 HD22 ASN A 428     170.335 141.199 148.425  1.00  0.00           H  
ATOM   4798 HD21 ASN A 428     171.812 141.644 147.600  1.00  0.00           H  
ATOM   4799  N   GLN A 429     170.343 139.789 142.147  1.00 62.84           N  
ATOM   4800  CA  GLN A 429     169.752 140.628 141.107  1.00 62.84           C  
ATOM   4801  C   GLN A 429     168.239 140.608 141.255  1.00 62.84           C  
ATOM   4802  O   GLN A 429     167.540 139.817 140.625  1.00 62.84           O  
ATOM   4803  CB  GLN A 429     170.176 140.151 139.727  1.00 62.84           C  
ATOM   4804  CG  GLN A 429     171.661 140.238 139.471  1.00 62.84           C  
ATOM   4805  CD  GLN A 429     172.263 141.547 139.933  1.00 62.84           C  
ATOM   4806  OE1 GLN A 429     173.089 141.573 140.843  1.00 62.84           O  
ATOM   4807  NE2 GLN A 429     171.864 142.642 139.297  1.00 62.84           N  
ATOM   4808  H   GLN A 429     170.651 138.860 141.897  1.00  0.00           H  
ATOM   4809  HA  GLN A 429     170.102 141.651 141.244  1.00  0.00           H  
ATOM   4810  HB3 GLN A 429     169.644 140.724 138.968  1.00  0.00           H  
ATOM   4811  HB2 GLN A 429     169.844 139.123 139.582  1.00  0.00           H  
ATOM   4812  HG3 GLN A 429     171.853 140.107 138.406  1.00  0.00           H  
ATOM   4813  HG2 GLN A 429     172.164 139.411 139.972  1.00  0.00           H  
ATOM   4814 HE22 GLN A 429     172.233 143.544 139.564  1.00  0.00           H  
ATOM   4815 HE21 GLN A 429     171.191 142.573 138.547  1.00  0.00           H  
ATOM   4816  N   LEU A 430     167.723 141.515 142.082  1.00 63.18           N  
ATOM   4817  CA  LEU A 430     166.280 141.620 142.255  1.00 63.18           C  
ATOM   4818  C   LEU A 430     165.618 142.271 141.049  1.00 63.18           C  
ATOM   4819  O   LEU A 430     164.586 141.786 140.570  1.00 63.18           O  
ATOM   4820  CB  LEU A 430     165.959 142.411 143.521  1.00 63.18           C  
ATOM   4821  CG  LEU A 430     164.498 142.829 143.681  1.00 63.18           C  
ATOM   4822  CD1 LEU A 430     163.641 141.628 144.009  1.00 63.18           C  
ATOM   4823  CD2 LEU A 430     164.344 143.915 144.726  1.00 63.18           C  
ATOM   4824  H   LEU A 430     168.333 142.136 142.594  1.00  0.00           H  
ATOM   4825  HA  LEU A 430     165.874 140.615 142.367  1.00  0.00           H  
ATOM   4826  HB3 LEU A 430     166.594 143.296 143.563  1.00  0.00           H  
ATOM   4827  HB2 LEU A 430     166.266 141.834 144.394  1.00  0.00           H  
ATOM   4828  HG  LEU A 430     164.159 143.232 142.727  1.00  0.00           H  
ATOM   4829 HD11 LEU A 430     162.603 141.941 144.120  1.00  0.00           H  
ATOM   4830 HD12 LEU A 430     163.715 140.897 143.204  1.00  0.00           H  
ATOM   4831 HD13 LEU A 430     163.986 141.178 144.940  1.00  0.00           H  
ATOM   4832 HD21 LEU A 430     163.293 144.189 144.814  1.00  0.00           H  
ATOM   4833 HD22 LEU A 430     164.706 143.549 145.687  1.00  0.00           H  
ATOM   4834 HD23 LEU A 430     164.923 144.790 144.430  1.00  0.00           H  
ATOM   4835  N   ASP A 431     166.205 143.358 140.539  1.00 69.15           N  
ATOM   4836  CA  ASP A 431     165.569 144.118 139.467  1.00 69.15           C  
ATOM   4837  C   ASP A 431     165.580 143.354 138.150  1.00 69.15           C  
ATOM   4838  O   ASP A 431     164.650 143.484 137.348  1.00 69.15           O  
ATOM   4839  CB  ASP A 431     166.259 145.466 139.299  1.00 69.15           C  
ATOM   4840  CG  ASP A 431     166.233 146.288 140.563  1.00 69.15           C  
ATOM   4841  OD1 ASP A 431     165.152 146.802 140.916  1.00 69.15           O  
ATOM   4842  OD2 ASP A 431     167.294 146.421 141.206  1.00 69.15           O1-
ATOM   4843  H   ASP A 431     167.100 143.663 140.895  1.00  0.00           H  
ATOM   4844  HA  ASP A 431     164.531 144.299 139.747  1.00  0.00           H  
ATOM   4845  HB3 ASP A 431     165.777 146.022 138.495  1.00  0.00           H  
ATOM   4846  HB2 ASP A 431     167.292 145.308 138.991  1.00  0.00           H  
ATOM   4847  N   LEU A 432     166.611 142.545 137.914  1.00 69.13           N  
ATOM   4848  CA  LEU A 432     166.635 141.744 136.696  1.00 69.13           C  
ATOM   4849  C   LEU A 432     165.626 140.612 136.768  1.00 69.13           C  
ATOM   4850  O   LEU A 432     165.082 140.192 135.742  1.00 69.13           O  
ATOM   4851  CB  LEU A 432     168.032 141.187 136.440  1.00 69.13           C  
ATOM   4852  CG  LEU A 432     169.076 142.027 135.712  1.00 69.13           C  
ATOM   4853  CD1 LEU A 432     169.617 143.157 136.567  1.00 69.13           C  
ATOM   4854  CD2 LEU A 432     170.191 141.106 135.295  1.00 69.13           C  
ATOM   4855  H   LEU A 432     167.371 142.489 138.577  1.00  0.00           H  
ATOM   4856  HA  LEU A 432     166.366 142.388 135.859  1.00  0.00           H  
ATOM   4857  HB3 LEU A 432     167.942 140.223 135.939  1.00  0.00           H  
ATOM   4858  HB2 LEU A 432     168.453 140.841 137.384  1.00  0.00           H  
ATOM   4859  HG  LEU A 432     168.621 142.452 134.818  1.00  0.00           H  
ATOM   4860 HD11 LEU A 432     170.356 143.722 135.999  1.00  0.00           H  
ATOM   4861 HD12 LEU A 432     168.800 143.818 136.856  1.00  0.00           H  
ATOM   4862 HD13 LEU A 432     170.085 142.745 137.461  1.00  0.00           H  
ATOM   4863 HD21 LEU A 432     170.957 141.677 134.770  1.00  0.00           H  
ATOM   4864 HD22 LEU A 432     170.627 140.640 136.178  1.00  0.00           H  
ATOM   4865 HD23 LEU A 432     169.797 140.334 134.634  1.00  0.00           H  
ATOM   4866  N   ALA A 433     165.367 140.102 137.971  1.00 69.38           N  
ATOM   4867  CA  ALA A 433     164.373 139.048 138.117  1.00 69.38           C  
ATOM   4868  C   ALA A 433     162.963 139.608 138.014  1.00 69.38           C  
ATOM   4869  O   ALA A 433     162.053 138.926 137.531  1.00 69.38           O  
ATOM   4870  CB  ALA A 433     164.569 138.319 139.443  1.00 69.38           C  
ATOM   4871  H   ALA A 433     165.860 140.446 138.782  1.00  0.00           H  
ATOM   4872  HA  ALA A 433     164.515 138.331 137.309  1.00  0.00           H  
ATOM   4873  HB1 ALA A 433     163.820 137.533 139.540  1.00  0.00           H  
ATOM   4874  HB2 ALA A 433     165.565 137.876 139.471  1.00  0.00           H  
ATOM   4875  HB3 ALA A 433     164.463 139.026 140.266  1.00  0.00           H  
ATOM   4876  N   SER A 434     162.758 140.848 138.459  1.00 72.88           N  
ATOM   4877  CA  SER A 434     161.424 141.431 138.384  1.00 72.88           C  
ATOM   4878  C   SER A 434     161.092 141.861 136.962  1.00 72.88           C  
ATOM   4879  O   SER A 434     159.946 141.729 136.522  1.00 72.88           O  
ATOM   4880  CB  SER A 434     161.304 142.617 139.341  1.00 72.88           C  
ATOM   4881  OG  SER A 434     162.323 143.573 139.111  1.00 72.88           O  
ATOM   4882  H   SER A 434     163.525 141.379 138.846  1.00  0.00           H  
ATOM   4883  HA  SER A 434     160.703 140.673 138.688  1.00  0.00           H  
ATOM   4884  HB3 SER A 434     161.366 142.261 140.369  1.00  0.00           H  
ATOM   4885  HB2 SER A 434     160.329 143.088 139.214  1.00  0.00           H  
ATOM   4886  HG  SER A 434     162.221 144.304 139.725  1.00  0.00           H  
ATOM   4887  N   ASP A 435     162.080 142.371 136.227  1.00 77.13           N  
ATOM   4888  CA  ASP A 435     161.820 142.877 134.887  1.00 77.13           C  
ATOM   4889  C   ASP A 435     161.778 141.780 133.833  1.00 77.13           C  
ATOM   4890  O   ASP A 435     161.012 141.898 132.873  1.00 77.13           O  
ATOM   4891  CB  ASP A 435     162.876 143.912 134.498  1.00 77.13           C  
ATOM   4892  CG  ASP A 435     162.569 145.294 135.037  1.00 77.13           C  
ATOM   4893  OD1 ASP A 435     161.763 146.007 134.402  1.00 77.13           O  
ATOM   4894  OD2 ASP A 435     163.139 145.666 136.085  1.00 77.13           O1-
ATOM   4895  H   ASP A 435     163.018 142.409 136.599  1.00  0.00           H  
ATOM   4896  HA  ASP A 435     160.849 143.373 134.896  1.00  0.00           H  
ATOM   4897  HB3 ASP A 435     162.957 143.957 133.412  1.00  0.00           H  
ATOM   4898  HB2 ASP A 435     163.851 143.589 134.863  1.00  0.00           H  
ATOM   4899  N   GLU A 436     162.577 140.721 133.976  1.00 79.94           N  
ATOM   4900  CA  GLU A 436     162.773 139.784 132.879  1.00 79.94           C  
ATOM   4901  C   GLU A 436     162.250 138.381 133.163  1.00 79.94           C  
ATOM   4902  O   GLU A 436     162.264 137.539 132.260  1.00 79.94           O  
ATOM   4903  CB  GLU A 436     164.257 139.720 132.501  1.00 79.94           C  
ATOM   4904  CG  GLU A 436     164.807 141.031 131.948  1.00 79.94           C  
ATOM   4905  CD  GLU A 436     164.205 141.408 130.602  1.00 79.94           C  
ATOM   4906  OE1 GLU A 436     163.877 140.499 129.812  1.00 79.94           O  
ATOM   4907  OE2 GLU A 436     164.060 142.619 130.331  1.00 79.94           O1-
ATOM   4908  H   GLU A 436     163.054 140.563 134.852  1.00  0.00           H  
ATOM   4909  HA  GLU A 436     162.230 140.169 132.016  1.00  0.00           H  
ATOM   4910  HB3 GLU A 436     164.410 138.927 131.769  1.00  0.00           H  
ATOM   4911  HB2 GLU A 436     164.840 139.423 133.373  1.00  0.00           H  
ATOM   4912  HG3 GLU A 436     165.890 140.957 131.852  1.00  0.00           H  
ATOM   4913  HG2 GLU A 436     164.623 141.832 132.664  1.00  0.00           H  
ATOM   4914  N   ILE A 437     161.799 138.097 134.383  1.00 79.83           N  
ATOM   4915  CA  ILE A 437     161.188 136.803 134.679  1.00 79.83           C  
ATOM   4916  C   ILE A 437     159.720 136.911 135.056  1.00 79.83           C  
ATOM   4917  O   ILE A 437     158.925 136.016 134.714  1.00 79.83           O  
ATOM   4918  CB  ILE A 437     161.981 136.082 135.795  1.00 79.83           C  
ATOM   4919  CG1 ILE A 437     163.470 136.097 135.470  1.00 79.83           C  
ATOM   4920  CG2 ILE A 437     161.551 134.633 135.955  1.00 79.83           C  
ATOM   4921  CD1 ILE A 437     164.328 135.595 136.575  1.00 79.83           C  
ATOM   4922  H   ILE A 437     161.876 138.781 135.122  1.00  0.00           H  
ATOM   4923  HA  ILE A 437     161.254 136.192 133.779  1.00  0.00           H  
ATOM   4924  HB  ILE A 437     161.820 136.605 136.738  1.00  0.00           H  
ATOM   4925 HG13 ILE A 437     163.773 137.111 135.209  1.00  0.00           H  
ATOM   4926 HG12 ILE A 437     163.651 135.503 134.574  1.00  0.00           H  
ATOM   4927 HG21 ILE A 437     162.134 134.166 136.749  1.00  0.00           H  
ATOM   4928 HG22 ILE A 437     160.492 134.594 136.211  1.00  0.00           H  
ATOM   4929 HG23 ILE A 437     161.718 134.098 135.020  1.00  0.00           H  
ATOM   4930 HD11 ILE A 437     165.374 135.636 136.271  1.00  0.00           H  
ATOM   4931 HD12 ILE A 437     164.183 136.216 137.459  1.00  0.00           H
[truncated: 4,293,080 more chars]
