# Supplementary material for: Exploration of TRPM8 Binding Sites by β-Carboline-Based Antagonists and Their In Vitro Characterization and In Vivo Analgesic Activities
Source: J Med Chem. 2020 Jul 29;63(17):9672–94. doi: 10.1021/acs.jmedchem.0c00816 (PMC8009520; doi:10.1021/acs.jmedchem.0c00816)
Supplement: Supplementary file 3 — jm0c00816_si_003.pdb [file jm0c00816_si_003.pdb]

REMARK   4      COMPLIES WITH FORMAT V. 3.0, 1-DEC-2006
REMARK 888
REMARK 888 WRITTEN BY MAESTRO (A PRODUCT OF SCHRODINGER, LLC)
TITLE     cpd_14
MODEL        1
HETATM    1  C1  UNK   900     148.100 147.290 202.290  1.00  0.00           C  
HETATM    2  C2  UNK   900     147.250 147.162 203.405  1.00  0.00           C  
HETATM    3  C3  UNK   900     146.063 147.914 203.470  1.00  0.00           C  
HETATM    4  C4  UNK   900     145.743 148.785 202.413  1.00  0.00           C  
HETATM    5  C5  UNK   900     146.583 148.943 201.266  1.00  0.00           C  
HETATM    6  C6  UNK   900     147.769 148.168 201.236  1.00  0.00           C  
HETATM    7  C7  UNK   900     145.961 149.918 200.367  1.00  0.00           C  
HETATM    8  C8  UNK   900     144.812 150.296 200.976  1.00  0.00           C  
HETATM    9  N1  UNK   900     144.682 149.634 202.179  1.00  0.00           N  
HETATM   10  C9  UNK   900     146.444 150.428 199.030  1.00  0.00           C  
HETATM   11  C10 UNK   900     147.815 149.897 198.489  1.00  0.00           C  
HETATM   12  N2  UNK   900     148.290 150.475 197.187  1.00  0.00           N  
HETATM   13  C11 UNK   900     148.948 151.792 197.297  1.00  0.00           C  
HETATM   14  C12 UNK   900     149.378 152.380 195.953  1.00  0.00           C  
HETATM   15  C13 UNK   900     147.278 150.465 196.110  1.00  0.00           C  
HETATM   16  C14 UNK   900     147.781 151.007 194.772  1.00  0.00           C  
HETATM   17  C15 UNK   900     147.940 148.376 198.436  1.00  0.00           C  
HETATM   18  C16 UNK   900     148.829 153.588 195.509  1.00  0.00           C  
HETATM   19  C17 UNK   900     149.208 154.115 194.277  1.00  0.00           C  
HETATM   20  C18 UNK   900     150.131 153.431 193.488  1.00  0.00           C  
HETATM   21  C19 UNK   900     150.677 152.224 193.919  1.00  0.00           C  
HETATM   22  C20 UNK   900     150.299 151.696 195.151  1.00  0.00           C  
HETATM   23  C21 UNK   900     147.177 152.132 194.200  1.00  0.00           C  
HETATM   24  C22 UNK   900     147.621 152.613 192.971  1.00  0.00           C  
HETATM   25  C23 UNK   900     148.665 151.966 192.313  1.00  0.00           C  
HETATM   26  C24 UNK   900     149.267 150.840 192.871  1.00  0.00           C  
HETATM   27  C25 UNK   900     148.823 150.358 194.100  1.00  0.00           C  
HETATM   28  O1  UNK   900     146.951 147.638 198.479  1.00  0.00           O  
HETATM   29  O2  UNK   900     149.225 147.943 198.373  1.00  0.00           O  
HETATM   30  C26 UNK   900     149.526 146.558 198.270  1.00  0.00           C  
HETATM   31  H1  UNK   900     149.012 146.712 202.240  1.00  0.00           H  
HETATM   32  H2  UNK   900     147.509 146.489 204.209  1.00  0.00           H  
HETATM   33  H3  UNK   900     145.404 147.821 204.320  1.00  0.00           H  
HETATM   34  H4  UNK   900     148.437 148.248 200.391  1.00  0.00           H  
HETATM   35  H5  UNK   900     144.109 151.009 200.571  1.00  0.00           H  
HETATM   36  H6  UNK   900     143.892 149.773 202.793  1.00  0.00           H  
HETATM   37  H7  UNK   900     146.501 151.512 199.131  1.00  0.00           H  
HETATM   38  H8  UNK   900     145.647 150.259 198.305  1.00  0.00           H  
HETATM   39  H9  UNK   900     148.520 150.186 199.269  1.00  0.00           H  
HETATM   40  H10 UNK   900     149.799 151.734 197.978  1.00  0.00           H  
HETATM   41  H11 UNK   900     148.265 152.517 197.740  1.00  0.00           H  
HETATM   42  H12 UNK   900     146.948 149.446 195.911  1.00  0.00           H  
HETATM   43  H13 UNK   900     146.387 151.007 196.431  1.00  0.00           H  
HETATM   44  H14 UNK   900     148.110 154.121 196.115  1.00  0.00           H  
HETATM   45  H15 UNK   900     148.787 155.048 193.933  1.00  0.00           H  
HETATM   46  H16 UNK   900     150.424 153.840 192.532  1.00  0.00           H  
HETATM   47  H17 UNK   900     151.389 151.699 193.299  1.00  0.00           H  
HETATM   48  H18 UNK   900     150.721 150.757 195.478  1.00  0.00           H  
HETATM   49  H19 UNK   900     146.364 152.636 194.704  1.00  0.00           H  
HETATM   50  H20 UNK   900     147.158 153.483 192.530  1.00  0.00           H  
HETATM   51  H21 UNK   900     149.009 152.340 191.359  1.00  0.00           H  
HETATM   52  H22 UNK   900     150.072 150.342 192.351  1.00  0.00           H  
HETATM   53  H23 UNK   900     149.289 149.481 194.526  1.00  0.00           H  
HETATM   54  H24 UNK   900     149.100 146.127 197.363  1.00  0.00           H  
HETATM   55  H25 UNK   900     149.148 146.006 199.132  1.00  0.00           H  
HETATM   56  H26 UNK   900     150.607 146.420 198.231  1.00  0.00           H  
CONECT    1    2    6   31
CONECT    2    1    3   32
CONECT    3    2    4   33
CONECT    4    3    5    9
CONECT    5    4    6    7
CONECT    6    1    5   34
CONECT    7    5    8   10
CONECT    8    7    9   35
CONECT    9    4    8   36
CONECT   10    7   11   37   38
CONECT   11   10   12   17   39
CONECT   12   11   13   15
CONECT   13   12   14   40   41
CONECT   14   13   22   18
CONECT   15   12   16   42   43
CONECT   16   15   27   23
CONECT   17   11   28   29
CONECT   18   14   19   44
CONECT   19   18   20   45
CONECT   20   19   21   46
CONECT   21   20   22   47
CONECT   22   14   21   48
CONECT   23   16   24   49
CONECT   24   23   25   50
CONECT   25   24   26   51
CONECT   26   25   27   52
CONECT   27   16   26   53
CONECT   28   17
CONECT   29   17   30
CONECT   30   29   54   55   56
CONECT   31    1
CONECT   32    2
CONECT   33    3
CONECT   34    6
CONECT   35    8
CONECT   36    9
CONECT   37   10
CONECT   38   10
CONECT   39   11
CONECT   40   13
CONECT   41   13
CONECT   42   15
CONECT   43   15
CONECT   44   18
CONECT   45   19
CONECT   46   20
CONECT   47   21
CONECT   48   22
CONECT   49   23
CONECT   50   24
CONECT   51   25
CONECT   52   26
CONECT   53   27
CONECT   54   30
CONECT   55   30
CONECT   56   30
ENDMDL
END   
