# Supplementary material for: Exploration of TRPM8 Binding Sites by β-Carboline-Based Antagonists and Their In Vitro Characterization and In Vivo Analgesic Activities
Source: J Med Chem. 2020 Jul 29;63(17):9672–94. doi: 10.1021/acs.jmedchem.0c00816 (PMC8009520; doi:10.1021/acs.jmedchem.0c00816)
Supplement: Supplementary file 4 — jm0c00816_si_004.pdb [file jm0c00816_si_004.pdb]

REMARK   4      COMPLIES WITH FORMAT V. 3.0, 1-DEC-2006
REMARK 888
REMARK 888 WRITTEN BY MAESTRO (A PRODUCT OF SCHRODINGER, LLC)
TITLE     6a
MODEL        1
HETATM    1  C   UNK     1     146.920 154.994 192.735  1.00  0.00           C  
HETATM    2  C   UNK     1     146.124 154.118 192.006  1.00  0.00           C  
HETATM    3  C   UNK     1     146.028 152.765 192.324  1.00  0.00           C  
HETATM    4  C   UNK     1     146.827 152.311 193.374  1.00  0.00           C  
HETATM    5  C   UNK     1     147.722 153.170 194.082  1.00  0.00           C  
HETATM    6  C   UNK     1     147.738 154.537 193.766  1.00  0.00           C  
HETATM    7  N   UNK     1     146.954 151.057 193.926  1.00  0.00           N  
HETATM    8  C   UNK     1     147.936 151.059 194.881  1.00  0.00           C  
HETATM    9  C   UNK     1     148.462 152.346 194.991  1.00  0.00           C  
HETATM   10  C   UNK     1     148.428 149.827 195.665  1.00  0.00           C  
HETATM   11  N   UNK     1     149.328 150.267 196.746  1.00  0.00           N  
HETATM   12  C   UNK     1     150.295 151.293 196.239  1.00  0.00           C  
HETATM   13  C   UNK     1     149.623 152.660 195.931  1.00  0.00           C  
HETATM   14  C   UNK     1     148.622 150.640 197.979  1.00  0.00           C  
HETATM   15  C   UNK     1     147.955 149.474 198.704  1.00  0.00           C  
HETATM   16  C   UNK     1     146.686 149.652 199.261  1.00  0.00           C  
HETATM   17  C   UNK     1     146.107 148.634 200.014  1.00  0.00           C  
HETATM   18  C   UNK     1     146.801 147.442 200.209  1.00  0.00           C  
HETATM   19  C   UNK     1     148.058 147.247 199.639  1.00  0.00           C  
HETATM   20  C   UNK     1     148.635 148.265 198.885  1.00  0.00           C  
HETATM   21  C   UNK     1     149.122 148.747 194.827  1.00  0.00           C  
HETATM   22  C   UNK     1     149.067 147.418 195.262  1.00  0.00           C  
HETATM   23  C   UNK     1     149.801 146.435 194.604  1.00  0.00           C  
HETATM   24  C   UNK     1     150.604 146.784 193.522  1.00  0.00           C  
HETATM   25  C   UNK     1     150.649 148.098 193.069  1.00  0.00           C  
HETATM   26  C   UNK     1     149.897 149.078 193.708  1.00  0.00           C  
HETATM   27  C   UNK     1     151.524 151.335 197.117  1.00  0.00           C  
HETATM   28  O   UNK     1     151.752 152.238 197.925  1.00  0.00           O  
HETATM   29  O   UNK     1     152.307 150.261 196.865  1.00  0.00           O  
HETATM   30  C   UNK     1     153.576 150.112 197.465  1.00  0.00           C  
HETATM   31  H   UNK     1     146.919 156.040 192.467  1.00  0.00           H  
HETATM   32  H   UNK     1     145.563 154.504 191.169  1.00  0.00           H  
HETATM   33  H   UNK     1     145.384 152.104 191.764  1.00  0.00           H  
HETATM   34  H   UNK     1     148.390 155.217 194.292  1.00  0.00           H  
HETATM   35  H   UNK     1     146.436 150.227 193.677  1.00  0.00           H  
HETATM   36  H   UNK     1     147.563 149.335 196.109  1.00  0.00           H  
HETATM   37  H   UNK     1     150.696 150.970 195.279  1.00  0.00           H  
HETATM   38  H   UNK     1     150.359 153.312 195.458  1.00  0.00           H  
HETATM   39  H   UNK     1     149.293 153.142 196.852  1.00  0.00           H  
HETATM   40  H   UNK     1     149.356 151.039 198.677  1.00  0.00           H  
HETATM   41  H   UNK     1     147.902 151.435 197.780  1.00  0.00           H  
HETATM   42  H   UNK     1     146.156 150.586 199.138  1.00  0.00           H  
HETATM   43  H   UNK     1     145.135 148.778 200.463  1.00  0.00           H  
HETATM   44  H   UNK     1     146.363 146.666 200.821  1.00  0.00           H  
HETATM   45  H   UNK     1     148.585 146.316 199.793  1.00  0.00           H  
HETATM   46  H   UNK     1     149.613 148.124 198.446  1.00  0.00           H  
HETATM   47  H   UNK     1     148.486 147.151 196.132  1.00  0.00           H  
HETATM   48  H   UNK     1     149.765 145.412 194.946  1.00  0.00           H  
HETATM   49  H   UNK     1     151.195 146.031 193.021  1.00  0.00           H  
HETATM   50  H   UNK     1     151.262 148.350 192.214  1.00  0.00           H  
HETATM   51  H   UNK     1     149.955 150.095 193.351  1.00  0.00           H  
HETATM   52  H   UNK     1     153.501 150.129 198.554  1.00  0.00           H  
HETATM   53  H   UNK     1     154.246 150.902 197.122  1.00  0.00           H  
HETATM   54  H   UNK     1     154.011 149.156 197.168  1.00  0.00           H  
CONECT    1    2    6   31
CONECT    2    1    3   32
CONECT    3    2    4   33
CONECT    4    3    5    7
CONECT    5    4    6    9
CONECT    6    1    5   34
CONECT    7    4    8   35
CONECT    8    7    9   10
CONECT    9    5    8   13
CONECT   10    8   11   21   36
CONECT   11   10   12   14
CONECT   12   11   13   27   37
CONECT   13    9   12   38   39
CONECT   14   11   15   40   41
CONECT   15   14   16   20
CONECT   16   15   17   42
CONECT   17   16   18   43
CONECT   18   17   19   44
CONECT   19   18   20   45
CONECT   20   15   19   46
CONECT   21   10   22   26
CONECT   22   21   23   47
CONECT   23   22   24   48
CONECT   24   23   25   49
CONECT   25   24   26   50
CONECT   26   21   25   51
CONECT   27   12   28   29
CONECT   28   27
CONECT   29   27   30
CONECT   30   29   52   53   54
CONECT   31    1
CONECT   32    2
CONECT   33    3
CONECT   34    6
CONECT   35    7
CONECT   36   10
CONECT   37   12
CONECT   38   13
CONECT   39   13
CONECT   40   14
CONECT   41   14
CONECT   42   16
CONECT   43   17
CONECT   44   18
CONECT   45   19
CONECT   46   20
CONECT   47   22
CONECT   48   23
CONECT   49   24
CONECT   50   25
CONECT   51   26
CONECT   52   30
CONECT   53   30
CONECT   54   30
ENDMDL
END   
