# Supplementary material for: Exploration of TRPM8 Binding Sites by β-Carboline-Based Antagonists and Their In Vitro Characterization and In Vivo Analgesic Activities
Source: J Med Chem. 2020 Jul 29;63(17):9672–94. doi: 10.1021/acs.jmedchem.0c00816 (PMC8009520; doi:10.1021/acs.jmedchem.0c00816)
Supplement: Supplementary file 5 — jm0c00816_si_005.pdb [file jm0c00816_si_005.pdb]

REMARK   4      COMPLIES WITH FORMAT V. 3.0, 1-DEC-2006
REMARK 888
REMARK 888 WRITTEN BY MAESTRO (A PRODUCT OF SCHRODINGER, LLC)
TITLE     ****
MODEL        1
HETATM    1  C   UNK     1     147.072 154.470 193.557  1.00  0.00           C  
HETATM    2  C   UNK     1     146.738 153.796 192.386  1.00  0.00           C  
HETATM    3  C   UNK     1     147.387 152.620 192.009  1.00  0.00           C  
HETATM    4  C   UNK     1     148.407 152.155 192.845  1.00  0.00           C  
HETATM    5  C   UNK     1     148.748 152.811 194.070  1.00  0.00           C  
HETATM    6  C   UNK     1     148.059 153.986 194.415  1.00  0.00           C  
HETATM    7  N   UNK     1     149.257 151.077 192.721  1.00  0.00           N  
HETATM    8  C   UNK     1     150.105 151.021 193.797  1.00  0.00           C  
HETATM    9  C   UNK     1     149.783 152.032 194.690  1.00  0.00           C  
HETATM   10  C   UNK     1     151.193 149.977 194.002  1.00  0.00           C  
HETATM   11  N   UNK     1     152.060 150.380 195.118  1.00  0.00           N  
HETATM   12  C   UNK     1     151.351 150.886 196.332  1.00  0.00           C  
HETATM   13  C   UNK     1     150.524 152.188 196.017  1.00  0.00           C  
HETATM   14  C   UNK     1     150.505 149.733 196.979  1.00  0.00           C  
HETATM   15  O   UNK     1     151.030 148.627 197.124  1.00  0.00           O  
HETATM   16  N   UNK     1     149.234 149.994 197.348  1.00  0.00           N  
HETATM   17  C   UNK     1     148.196 149.025 197.726  1.00  0.00           C  
HETATM   18  C   UNK     1     148.600 147.882 198.660  1.00  0.00           C  
HETATM   19  C   UNK     1     148.560 148.049 200.049  1.00  0.00           C  
HETATM   20  C   UNK     1     148.920 146.993 200.884  1.00  0.00           C  
HETATM   21  C   UNK     1     149.305 145.772 200.331  1.00  0.00           C  
HETATM   22  C   UNK     1     149.320 145.594 198.952  1.00  0.00           C  
HETATM   23  C   UNK     1     148.960 146.645 198.116  1.00  0.00           C  
HETATM   24  F   UNK     1     149.632 144.737 201.136  1.00  0.00           F  
HETATM   25  H   UNK     1     146.540 155.375 193.813  1.00  0.00           H  
HETATM   26  H   UNK     1     145.960 154.195 191.751  1.00  0.00           H  
HETATM   27  H   UNK     1     147.107 152.102 191.110  1.00  0.00           H  
HETATM   28  H   UNK     1     148.294 154.511 195.329  1.00  0.00           H  
HETATM   29  H   UNK     1     149.306 150.413 191.957  1.00  0.00           H  
HETATM   30  H   UNK     1     151.797 149.841 193.103  1.00  0.00           H  
HETATM   31  H   UNK     1     150.750 149.003 194.214  1.00  0.00           H  
HETATM   32  H   UNK     1     152.742 151.046 194.789  1.00  0.00           H  
HETATM   33  H   UNK     1     152.079 151.139 197.103  1.00  0.00           H  
HETATM   34  H   UNK     1     149.868 152.449 196.846  1.00  0.00           H  
HETATM   35  H   UNK     1     151.233 153.010 195.940  1.00  0.00           H  
HETATM   36  H   UNK     1     148.899 150.923 197.144  1.00  0.00           H  
HETATM   37  H   UNK     1     147.382 149.583 198.191  1.00  0.00           H  
HETATM   38  H   UNK     1     147.764 148.614 196.811  1.00  0.00           H  
HETATM   39  H   UNK     1     148.252 148.993 200.475  1.00  0.00           H  
HETATM   40  H   UNK     1     148.901 147.105 201.958  1.00  0.00           H  
HETATM   41  H   UNK     1     149.606 144.639 198.537  1.00  0.00           H  
HETATM   42  H   UNK     1     148.981 146.504 197.045  1.00  0.00           H  
CONECT    1    2    6   25
CONECT    2    1    3   26
CONECT    3    2    4   27
CONECT    4    3    5    7
CONECT    5    4    6    9
CONECT    6    1    5   28
CONECT    7    4    8   29
CONECT    8    7    9   10
CONECT    9    5    8   13
CONECT   10    8   11   30   31
CONECT   11   10   12   32
CONECT   12   11   13   14   33
CONECT   13    9   12   34   35
CONECT   14   12   15   16
CONECT   15   14
CONECT   16   14   17   36
CONECT   17   16   18   37   38
CONECT   18   17   19   23
CONECT   19   18   20   39
CONECT   20   19   21   40
CONECT   21   20   22   24
CONECT   22   21   23   41
CONECT   23   18   22   42
CONECT   24   21
CONECT   25    1
CONECT   26    2
CONECT   27    3
CONECT   28    6
CONECT   29    7
CONECT   30   10
CONECT   31   10
CONECT   32   11
CONECT   33   12
CONECT   34   13
CONECT   35   13
CONECT   36   16
CONECT   37   17
CONECT   38   17
CONECT   39   19
CONECT   40   20
CONECT   41   22
CONECT   42   23
ENDMDL
END   
