# Supplementary material for: Exploration of TRPM8 Binding Sites by β-Carboline-Based Antagonists and Their In Vitro Characterization and In Vivo Analgesic Activities
Source: J Med Chem. 2020 Jul 29;63(17):9672–94. doi: 10.1021/acs.jmedchem.0c00816 (PMC8009520; doi:10.1021/acs.jmedchem.0c00816)
Supplement: Supplementary file 6 — jm0c00816_si_006.pdb [file jm0c00816_si_006.pdb]

REMARK   4      COMPLIES WITH FORMAT V. 3.0, 1-DEC-2006
REMARK 888
REMARK 888 WRITTEN BY MAESTRO (A PRODUCT OF SCHRODINGER, LLC)
TITLE     ****
MODEL        1
HETATM    1  C   UNK     1     147.217 152.127 193.147  1.00  0.00           C  
HETATM    2  C   UNK     1     148.137 153.006 192.584  1.00  0.00           C  
HETATM    3  C   UNK     1     149.513 152.844 192.758  1.00  0.00           C  
HETATM    4  C   UNK     1     149.935 151.757 193.531  1.00  0.00           C  
HETATM    5  C   UNK     1     149.012 150.830 194.106  1.00  0.00           C  
HETATM    6  C   UNK     1     147.640 151.040 193.908  1.00  0.00           C  
HETATM    7  N   UNK     1     151.195 151.354 193.921  1.00  0.00           N  
HETATM    8  C   UNK     1     151.109 150.226 194.703  1.00  0.00           C  
HETATM    9  C   UNK     1     149.780 149.834 194.794  1.00  0.00           C  
HETATM   10  C   UNK     1     152.280 149.542 195.414  1.00  0.00           C  
HETATM   11  N   UNK     1     151.861 148.184 195.783  1.00  0.00           N  
HETATM   12  C   UNK     1     150.535 148.111 196.451  1.00  0.00           C  
HETATM   13  C   UNK     1     149.368 148.562 195.524  1.00  0.00           C  
HETATM   14  C   UNK     1     150.249 146.669 196.934  1.00  0.00           C  
HETATM   15  O   UNK     1     150.556 145.685 196.255  1.00  0.00           O  
HETATM   16  N   UNK     1     149.675 146.581 198.143  1.00  0.00           N  
HETATM   17  C   UNK     1     149.377 145.322 198.820  1.00  0.00           C  
HETATM   18  C   UNK     1     149.067 145.438 200.313  1.00  0.00           C  
HETATM   19  C   UNK     1     149.267 144.317 201.127  1.00  0.00           C  
HETATM   20  C   UNK     1     148.927 144.363 202.477  1.00  0.00           C  
HETATM   21  C   UNK     1     148.428 145.542 203.023  1.00  0.00           C  
HETATM   22  C   UNK     1     148.240 146.668 202.227  1.00  0.00           C  
HETATM   23  C   UNK     1     148.555 146.618 200.871  1.00  0.00           C  
HETATM   24  F   UNK     1     148.123 145.595 204.339  1.00  0.00           F  
HETATM   25  C   UNK     1     152.930 150.366 196.576  1.00  0.00           C  
HETATM   26  C   UNK     1     152.238 151.675 197.059  1.00  0.00           C  
HETATM   27  C   UNK     1     150.946 151.471 197.871  1.00  0.00           C  
HETATM   28  O   UNK     1     150.918 150.658 198.792  1.00  0.00           O  
HETATM   29  O   UNK     1     149.850 152.189 197.515  1.00  0.00           O  
HETATM   30  C   UNK     1     149.888 153.376 196.735  1.00  0.00           C  
HETATM   31  H   UNK     1     146.161 152.286 192.988  1.00  0.00           H  
HETATM   32  H   UNK     1     147.764 153.832 191.994  1.00  0.00           H  
HETATM   33  H   UNK     1     150.217 153.534 192.321  1.00  0.00           H  
HETATM   34  H   UNK     1     146.920 150.362 194.339  1.00  0.00           H  
HETATM   35  H   UNK     1     152.078 151.794 193.703  1.00  0.00           H  
HETATM   36  H   UNK     1     153.057 149.380 194.663  1.00  0.00           H  
HETATM   37  H   UNK     1     152.596 147.703 196.285  1.00  0.00           H  
HETATM   38  H   UNK     1     150.534 148.746 197.330  1.00  0.00           H  
HETATM   39  H   UNK     1     149.143 147.783 194.797  1.00  0.00           H  
HETATM   40  H   UNK     1     148.477 148.720 196.130  1.00  0.00           H  
HETATM   41  H   UNK     1     149.322 147.426 198.563  1.00  0.00           H  
HETATM   42  H   UNK     1     148.525 144.853 198.327  1.00  0.00           H  
HETATM   43  H   UNK     1     150.215 144.638 198.687  1.00  0.00           H  
HETATM   44  H   UNK     1     149.680 143.404 200.716  1.00  0.00           H  
HETATM   45  H   UNK     1     149.087 143.500 203.105  1.00  0.00           H  
HETATM   46  H   UNK     1     147.848 147.572 202.668  1.00  0.00           H  
HETATM   47  H   UNK     1     148.378 147.494 200.267  1.00  0.00           H  
HETATM   48  H   UNK     1     153.103 149.721 197.439  1.00  0.00           H  
HETATM   49  H   UNK     1     153.936 150.640 196.252  1.00  0.00           H  
HETATM   50  H   UNK     1     152.920 152.217 197.714  1.00  0.00           H  
HETATM   51  H   UNK     1     152.075 152.325 196.207  1.00  0.00           H  
HETATM   52  H   UNK     1     148.877 153.774 196.637  1.00  0.00           H  
HETATM   53  H   UNK     1     150.269 153.200 195.730  1.00  0.00           H  
HETATM   54  H   UNK     1     150.500 154.137 197.218  1.00  0.00           H  
CONECT    1    2    6   31
CONECT    2    1    3   32
CONECT    3    2    4   33
CONECT    4    3    5    7
CONECT    5    4    6    9
CONECT    6    1    5   34
CONECT    7    4    8   35
CONECT    8    7    9   10
CONECT    9    5    8   13
CONECT   10    8   11   25   36
CONECT   11   10   12   37
CONECT   12   11   13   14   38
CONECT   13    9   12   39   40
CONECT   14   12   15   16
CONECT   15   14
CONECT   16   14   17   41
CONECT   17   16   18   42   43
CONECT   18   17   19   23
CONECT   19   18   20   44
CONECT   20   19   21   45
CONECT   21   20   22   24
CONECT   22   21   23   46
CONECT   23   18   22   47
CONECT   24   21
CONECT   25   10   26   48   49
CONECT   26   25   27   50   51
CONECT   27   26   28   29
CONECT   28   27
CONECT   29   27   30
CONECT   30   29   52   53   54
CONECT   31    1
CONECT   32    2
CONECT   33    3
CONECT   34    6
CONECT   35    7
CONECT   36   10
CONECT   37   11
CONECT   38   12
CONECT   39   13
CONECT   40   13
CONECT   41   16
CONECT   42   17
CONECT   43   17
CONECT   44   19
CONECT   45   20
CONECT   46   22
CONECT   47   23
CONECT   48   25
CONECT   49   25
CONECT   50   26
CONECT   51   26
CONECT   52   30
CONECT   53   30
CONECT   54   30
ENDMDL
END   
