# Supplementary material for: Exploration of TRPM8 Binding Sites by β-Carboline-Based Antagonists and Their In Vitro Characterization and In Vivo Analgesic Activities
Source: J Med Chem. 2020 Jul 29;63(17):9672–94. doi: 10.1021/acs.jmedchem.0c00816 (PMC8009520; doi:10.1021/acs.jmedchem.0c00816)
Supplement: Supplementary file 7 — jm0c00816_si_007.pdb [file jm0c00816_si_007.pdb]

REMARK   4      COMPLIES WITH FORMAT V. 3.0, 1-DEC-2006
REMARK 888
REMARK 888 WRITTEN BY MAESTRO (A PRODUCT OF SCHRODINGER, LLC)
TITLE     ****
MODEL        1
HETATM    1  C   UNK     1     148.968 153.639 195.877  1.00  0.00           C  
HETATM    2  C   UNK     1     149.605 153.439 194.655  1.00  0.00           C  
HETATM    3  C   UNK     1     149.949 152.165 194.205  1.00  0.00           C  
HETATM    4  C   UNK     1     149.607 151.090 195.029  1.00  0.00           C  
HETATM    5  C   UNK     1     148.928 151.262 196.275  1.00  0.00           C  
HETATM    6  C   UNK     1     148.621 152.566 196.695  1.00  0.00           C  
HETATM    7  N   UNK     1     149.817 149.738 194.881  1.00  0.00           N  
HETATM    8  C   UNK     1     149.295 149.052 195.953  1.00  0.00           C  
HETATM    9  C   UNK     1     148.712 149.958 196.830  1.00  0.00           C  
HETATM   10  C   UNK     1     149.395 147.546 196.193  1.00  0.00           C  
HETATM   11  N   UNK     1     148.387 147.158 197.184  1.00  0.00           N  
HETATM   12  C   UNK     1     148.385 148.013 198.405  1.00  0.00           C  
HETATM   13  C   UNK     1     147.992 149.495 198.094  1.00  0.00           C  
HETATM   14  C   UNK     1     147.375 147.440 199.437  1.00  0.00           C  
HETATM   15  O   UNK     1     146.261 147.045 199.075  1.00  0.00           O  
HETATM   16  N   UNK     1     147.814 147.357 200.708  1.00  0.00           N  
HETATM   17  C   UNK     1     147.121 146.715 201.829  1.00  0.00           C  
HETATM   18  C   UNK     1     145.673 147.142 202.065  1.00  0.00           C  
HETATM   19  C   UNK     1     144.638 146.226 201.860  1.00  0.00           C  
HETATM   20  C   UNK     1     143.320 146.601 202.100  1.00  0.00           C  
HETATM   21  C   UNK     1     143.036 147.884 202.561  1.00  0.00           C  
HETATM   22  C   UNK     1     144.065 148.802 202.766  1.00  0.00           C  
HETATM   23  C   UNK     1     145.384 148.430 202.526  1.00  0.00           C  
HETATM   24  F   UNK     1     141.756 148.242 202.805  1.00  0.00           F  
HETATM   25  C   UNK     1     149.338 146.692 194.902  1.00  0.00           C  
HETATM   26  C   UNK     1     150.658 146.617 194.087  1.00  0.00           C  
HETATM   27  C   UNK     1     151.835 145.938 194.800  1.00  0.00           C  
HETATM   28  O   UNK     1     151.720 145.440 195.921  1.00  0.00           O  
HETATM   29  O   UNK     1     152.959 145.961 194.063  1.00  0.00           O  
HETATM   30  C   UNK     1     154.157 145.383 194.563  1.00  0.00           C  
HETATM   31  H   UNK     1     148.732 154.640 196.199  1.00  0.00           H  
HETATM   32  H   UNK     1     149.847 154.294 194.044  1.00  0.00           H  
HETATM   33  H   UNK     1     150.458 152.024 193.261  1.00  0.00           H  
HETATM   34  H   UNK     1     148.120 152.735 197.633  1.00  0.00           H  
HETATM   35  H   UNK     1     150.287 149.277 194.117  1.00  0.00           H  
HETATM   36  H   UNK     1     150.354 147.369 196.678  1.00  0.00           H  
HETATM   37  H   UNK     1     148.520 146.184 197.428  1.00  0.00           H  
HETATM   38  H   UNK     1     149.378 148.016 198.860  1.00  0.00           H  
HETATM   39  H   UNK     1     146.912 149.575 197.949  1.00  0.00           H  
HETATM   40  H   UNK     1     148.256 150.113 198.952  1.00  0.00           H  
HETATM   41  H   UNK     1     148.768 147.624 200.892  1.00  0.00           H  
HETATM   42  H   UNK     1     147.194 145.631 201.722  1.00  0.00           H  
HETATM   43  H   UNK     1     147.685 146.941 202.736  1.00  0.00           H  
HETATM   44  H   UNK     1     144.841 145.218 201.521  1.00  0.00           H  
HETATM   45  H   UNK     1     142.522 145.891 201.943  1.00  0.00           H  
HETATM   46  H   UNK     1     143.832 149.796 203.117  1.00  0.00           H  
HETATM   47  H   UNK     1     146.181 149.142 202.697  1.00  0.00           H  
HETATM   48  H   UNK     1     149.041 145.673 195.154  1.00  0.00           H  
HETATM   49  H   UNK     1     148.537 147.065 194.260  1.00  0.00           H  
HETATM   50  H   UNK     1     150.480 146.068 193.162  1.00  0.00           H  
HETATM   51  H   UNK     1     150.982 147.609 193.779  1.00  0.00           H  
HETATM   52  H   UNK     1     154.964 145.525 193.843  1.00  0.00           H  
HETATM   53  H   UNK     1     154.043 144.311 194.726  1.00  0.00           H  
HETATM   54  H   UNK     1     154.464 145.844 195.504  1.00  0.00           H  
CONECT    1    2    6   31
CONECT    2    1    3   32
CONECT    3    2    4   33
CONECT    4    3    5    7
CONECT    5    4    6    9
CONECT    6    1    5   34
CONECT    7    4    8   35
CONECT    8    7    9   10
CONECT    9    5    8   13
CONECT   10    8   11   25   36
CONECT   11   10   12   37
CONECT   12   11   13   14   38
CONECT   13    9   12   39   40
CONECT   14   12   15   16
CONECT   15   14
CONECT   16   14   17   41
CONECT   17   16   18   42   43
CONECT   18   17   19   23
CONECT   19   18   20   44
CONECT   20   19   21   45
CONECT   21   20   22   24
CONECT   22   21   23   46
CONECT   23   18   22   47
CONECT   24   21
CONECT   25   10   26   48   49
CONECT   26   25   27   50   51
CONECT   27   26   28   29
CONECT   28   27
CONECT   29   27   30
CONECT   30   29   52   53   54
CONECT   31    1
CONECT   32    2
CONECT   33    3
CONECT   34    6
CONECT   35    7
CONECT   36   10
CONECT   37   11
CONECT   38   12
CONECT   39   13
CONECT   40   13
CONECT   41   16
CONECT   42   17
CONECT   43   17
CONECT   44   19
CONECT   45   20
CONECT   46   22
CONECT   47   23
CONECT   48   25
CONECT   49   25
CONECT   50   26
CONECT   51   26
CONECT   52   30
CONECT   53   30
CONECT   54   30
ENDMDL
END   
