# Supplementary material for: Exploration of TRPM8 Binding Sites by β-Carboline-Based Antagonists and Their In Vitro Characterization and In Vivo Analgesic Activities
Source: J Med Chem. 2020 Jul 29;63(17):9672–94. doi: 10.1021/acs.jmedchem.0c00816 (PMC8009520; doi:10.1021/acs.jmedchem.0c00816)
Supplement: Supplementary file 8 — jm0c00816_si_008.pdb [file jm0c00816_si_008.pdb]

REMARK   4      COMPLIES WITH FORMAT V. 3.0, 1-DEC-2006
REMARK 888
REMARK 888 WRITTEN BY MAESTRO (A PRODUCT OF SCHRODINGER, LLC)
TITLE     ****
MODEL        1
HETATM    1  C   UNK     1     147.047 154.558 193.416  1.00  0.00           C  
HETATM    2  C   UNK     1     146.926 153.940 192.175  1.00  0.00           C  
HETATM    3  C   UNK     1     147.487 152.688 191.922  1.00  0.00           C  
HETATM    4  C   UNK     1     148.152 152.055 192.978  1.00  0.00           C  
HETATM    5  C   UNK     1     148.264 152.655 194.268  1.00  0.00           C  
HETATM    6  C   UNK     1     147.723 153.936 194.465  1.00  0.00           C  
HETATM    7  N   UNK     1     148.796 150.834 193.050  1.00  0.00           N  
HETATM    8  C   UNK     1     149.235 150.603 194.335  1.00  0.00           C  
HETATM    9  C   UNK     1     148.950 151.720 195.116  1.00  0.00           C  
HETATM   10  C   UNK     1     149.867 149.313 194.850  1.00  0.00           C  
HETATM   11  N   UNK     1     150.712 149.777 196.054  1.00  0.00           N1+
HETATM   12  C   UNK     1     149.976 150.517 197.147  1.00  0.00           C  
HETATM   13  C   UNK     1     149.349 151.845 196.587  1.00  0.00           C  
HETATM   14  C   UNK     1     148.942 149.589 197.853  1.00  0.00           C  
HETATM   15  O   UNK     1     147.840 150.030 198.176  1.00  0.00           O  
HETATM   16  N   UNK     1     149.318 148.311 198.076  1.00  0.00           N  
HETATM   17  C   UNK     1     148.477 147.263 198.659  1.00  0.00           C  
HETATM   18  C   UNK     1     148.113 147.454 200.131  1.00  0.00           C  
HETATM   19  C   UNK     1     146.930 148.117 200.481  1.00  0.00           C  
HETATM   20  C   UNK     1     146.576 148.251 201.822  1.00  0.00           C  
HETATM   21  C   UNK     1     147.397 147.714 202.811  1.00  0.00           C  
HETATM   22  C   UNK     1     148.567 147.042 202.469  1.00  0.00           C  
HETATM   23  C   UNK     1     148.922 146.903 201.129  1.00  0.00           C  
HETATM   24  F   UNK     1     147.053 147.845 204.111  1.00  0.00           F  
HETATM   25  C   UNK     1     150.837 148.534 193.922  1.00  0.00           C  
HETATM   26  C   UNK     1     151.013 147.007 194.220  1.00  0.00           C  
HETATM   27  C   UNK     1     151.113 146.568 195.699  1.00  0.00           C  
HETATM   28  O   UNK     1     151.609 147.344 196.550  1.00  0.00           O  
HETATM   29  O   UNK     1     150.652 145.440 195.979  1.00  0.00           O1-
HETATM   30  H   UNK     1     146.605 155.533 193.567  1.00  0.00           H  
HETATM   31  H   UNK     1     146.399 154.453 191.381  1.00  0.00           H  
HETATM   32  H   UNK     1     147.395 152.240 190.947  1.00  0.00           H  
HETATM   33  H   UNK     1     147.797 154.422 195.426  1.00  0.00           H  
HETATM   34  H   UNK     1     148.916 150.166 192.299  1.00  0.00           H  
HETATM   35  H   UNK     1     149.090 148.648 195.232  1.00  0.00           H  
HETATM   36  H   UNK     1     151.177 148.933 196.403  1.00  0.00           H  
HETATM   37  H   UNK     1     150.734 150.742 197.899  1.00  0.00           H  
HETATM   38  H   UNK     1     148.527 152.195 197.213  1.00  0.00           H  
HETATM   39  H   UNK     1     150.123 152.611 196.663  1.00  0.00           H  
HETATM   40  H   UNK     1     150.189 147.982 197.668  1.00  0.00           H  
HETATM   41  H   UNK     1     147.569 147.158 198.060  1.00  0.00           H  
HETATM   42  H   UNK     1     149.002 146.311 198.545  1.00  0.00           H  
HETATM   43  H   UNK     1     146.290 148.536 199.719  1.00  0.00           H  
HETATM   44  H   UNK     1     145.672 148.770 202.102  1.00  0.00           H  
HETATM   45  H   UNK     1     149.200 146.624 203.239  1.00  0.00           H  
HETATM   46  H   UNK     1     149.827 146.359 200.888  1.00  0.00           H  
HETATM   47  H   UNK     1     150.487 148.611 192.892  1.00  0.00           H  
HETATM   48  H   UNK     1     151.820 149.008 193.904  1.00  0.00           H  
HETATM   49  H   UNK     1     150.179 146.468 193.768  1.00  0.00           H  
HETATM   50  H   UNK     1     151.904 146.640 193.708  1.00  0.00           H  
HETATM   51  H1  UNK     1     151.458 150.353 195.691  1.00  0.00           H  
CONECT    1    2    6   30
CONECT    2    1    3   31
CONECT    3    2    4   32
CONECT    4    3    5    7
CONECT    5    4    6    9
CONECT    6    1    5   33
CONECT    7    4    8   34
CONECT    8    7    9   10
CONECT    9    5    8   13
CONECT   10    8   11   25   35
CONECT   11   10   12   36   51
CONECT   12   11   13   14   37
CONECT   13    9   12   38   39
CONECT   14   12   15   16
CONECT   15   14
CONECT   16   14   17   40
CONECT   17   16   18   41   42
CONECT   18   17   19   23
CONECT   19   18   20   43
CONECT   20   19   21   44
CONECT   21   20   22   24
CONECT   22   21   23   45
CONECT   23   18   22   46
CONECT   24   21
CONECT   25   10   26   47   48
CONECT   26   25   27   49   50
CONECT   27   26   28   29
CONECT   28   27
CONECT   29   27
CONECT   30    1
CONECT   31    2
CONECT   32    3
CONECT   33    6
CONECT   34    7
CONECT   35   10
CONECT   36   11
CONECT   37   12
CONECT   38   13
CONECT   39   13
CONECT   40   16
CONECT   41   17
CONECT   42   17
CONECT   43   19
CONECT   44   20
CONECT   45   22
CONECT   46   23
CONECT   47   25
CONECT   48   25
CONECT   49   26
CONECT   50   26
CONECT   51   11
ENDMDL
END   
