# Supplementary material for: Exploration of TRPM8 Binding Sites by β-Carboline-Based Antagonists and Their In Vitro Characterization and In Vivo Analgesic Activities
Source: J Med Chem. 2020 Jul 29;63(17):9672–94. doi: 10.1021/acs.jmedchem.0c00816 (PMC8009520; doi:10.1021/acs.jmedchem.0c00816)
Supplement: Supplementary file 9 — jm0c00816_si_009.pdb [file jm0c00816_si_009.pdb]

REMARK   4      COMPLIES WITH FORMAT V. 3.0, 1-DEC-2006
REMARK 888
REMARK 888 WRITTEN BY MAESTRO (A PRODUCT OF SCHRODINGER, LLC)
TITLE     ****
MODEL        1
HETATM    1  C   UNK     1     147.438 153.906 193.316  1.00  0.00           C  
HETATM    2  C   UNK     1     147.559 153.065 192.211  1.00  0.00           C  
HETATM    3  C   UNK     1     148.371 151.930 192.233  1.00  0.00           C  
HETATM    4  C   UNK     1     149.047 151.656 193.422  1.00  0.00           C  
HETATM    5  C   UNK     1     148.942 152.499 194.570  1.00  0.00           C  
HETATM    6  C   UNK     1     148.129 153.643 194.497  1.00  0.00           C  
HETATM    7  N   UNK     1     149.878 150.614 193.764  1.00  0.00           N  
HETATM    8  C   UNK     1     150.293 150.742 195.068  1.00  0.00           C  
HETATM    9  C   UNK     1     149.746 151.905 195.598  1.00  0.00           C  
HETATM   10  C   UNK     1     151.162 149.736 195.836  1.00  0.00           C  
HETATM   11  N   UNK     1     151.519 150.301 197.151  1.00  0.00           N  
HETATM   12  C   UNK     1     150.472 151.090 197.871  1.00  0.00           C  
HETATM   13  C   UNK     1     150.007 152.330 197.039  1.00  0.00           C  
HETATM   14  C   UNK     1     149.290 150.169 198.324  1.00  0.00           C  
HETATM   15  O   UNK     1     149.492 149.336 199.207  1.00  0.00           O  
HETATM   16  N   UNK     1     148.093 150.320 197.727  1.00  0.00           N  
HETATM   17  C   UNK     1     146.920 149.467 197.918  1.00  0.00           C  
HETATM   18  C   UNK     1     146.352 149.394 199.336  1.00  0.00           C  
HETATM   19  C   UNK     1     145.401 150.328 199.759  1.00  0.00           C  
HETATM   20  C   UNK     1     144.855 150.235 201.038  1.00  0.00           C  
HETATM   21  C   UNK     1     145.245 149.200 201.883  1.00  0.00           C  
HETATM   22  C   UNK     1     146.181 148.258 201.464  1.00  0.00           C  
HETATM   23  C   UNK     1     146.728 148.350 200.187  1.00  0.00           C  
HETATM   24  F   UNK     1     144.705 149.100 203.118  1.00  0.00           F  
HETATM   25  C   UNK     1     150.514 148.338 195.957  1.00  0.00           C  
HETATM   26  C   UNK     1     150.648 147.422 194.717  1.00  0.00           C  
HETATM   27  C   UNK     1     150.184 145.998 195.056  1.00  0.00           C  
HETATM   28  O   UNK     1     150.692 145.440 196.053  1.00  0.00           O  
HETATM   29  O   UNK     1     149.320 145.479 194.313  1.00  0.00           O1-
HETATM   30  H   UNK     1     146.798 154.773 193.255  1.00  0.00           H  
HETATM   31  H   UNK     1     147.007 153.306 191.313  1.00  0.00           H  
HETATM   32  H   UNK     1     148.464 151.287 191.371  1.00  0.00           H  
HETATM   33  H   UNK     1     148.023 154.295 195.348  1.00  0.00           H  
HETATM   34  H   UNK     1     150.144 149.828 193.185  1.00  0.00           H  
HETATM   35  H   UNK     1     152.115 149.613 195.321  1.00  0.00           H  
HETATM   36  H   UNK     1     152.358 150.857 197.050  1.00  0.00           H  
HETATM   37  H   UNK     1     150.887 151.476 198.802  1.00  0.00           H  
HETATM   38  H   UNK     1     149.138 152.794 197.508  1.00  0.00           H  
HETATM   39  H   UNK     1     150.806 153.072 197.073  1.00  0.00           H  
HETATM   40  H   UNK     1     148.049 150.982 196.963  1.00  0.00           H  
HETATM   41  H   UNK     1     146.142 149.845 197.259  1.00  0.00           H  
HETATM   42  H   UNK     1     147.142 148.465 197.548  1.00  0.00           H  
HETATM   43  H   UNK     1     145.085 151.132 199.112  1.00  0.00           H  
HETATM   44  H   UNK     1     144.126 150.958 201.375  1.00  0.00           H  
HETATM   45  H   UNK     1     146.478 147.459 202.128  1.00  0.00           H  
HETATM   46  H   UNK     1     147.456 147.619 199.865  1.00  0.00           H  
HETATM   47  H   UNK     1     150.970 147.845 196.817  1.00  0.00           H  
HETATM   48  H   UNK     1     149.454 148.431 196.199  1.00  0.00           H  
HETATM   49  H   UNK     1     150.070 147.811 193.879  1.00  0.00           H  
HETATM   50  H   UNK     1     151.689 147.366 194.390  1.00  0.00           H  
CONECT    1    2    6   30
CONECT    2    1    3   31
CONECT    3    2    4   32
CONECT    4    3    5    7
CONECT    5    4    6    9
CONECT    6    1    5   33
CONECT    7    4    8   34
CONECT    8    7    9   10
CONECT    9    5    8   13
CONECT   10    8   11   25   35
CONECT   11   10   12   36
CONECT   12   11   13   14   37
CONECT   13    9   12   38   39
CONECT   14   12   15   16
CONECT   15   14
CONECT   16   14   17   40
CONECT   17   16   18   41   42
CONECT   18   17   19   23
CONECT   19   18   20   43
CONECT   20   19   21   44
CONECT   21   20   22   24
CONECT   22   21   23   45
CONECT   23   18   22   46
CONECT   24   21
CONECT   25   10   26   47   48
CONECT   26   25   27   49   50
CONECT   27   26   28   29
CONECT   28   27
CONECT   29   27
CONECT   30    1
CONECT   31    2
CONECT   32    3
CONECT   33    6
CONECT   34    7
CONECT   35   10
CONECT   36   11
CONECT   37   12
CONECT   38   13
CONECT   39   13
CONECT   40   16
CONECT   41   17
CONECT   42   17
CONECT   43   19
CONECT   44   20
CONECT   45   22
CONECT   46   23
CONECT   47   25
CONECT   48   25
CONECT   49   26
CONECT   50   26
ENDMDL
END   
