# Supplementary material for: Exploration of TRPM8 Binding Sites by β-Carboline-Based Antagonists and Their In Vitro Characterization and In Vivo Analgesic Activities
Source: J Med Chem. 2020 Jul 29;63(17):9672–94. doi: 10.1021/acs.jmedchem.0c00816 (PMC8009520; doi:10.1021/acs.jmedchem.0c00816)
Supplement: Supplementary file 10 — jm0c00816_si_010.pdb [file jm0c00816_si_010.pdb]

REMARK   4      COMPLIES WITH FORMAT V. 3.0, 1-DEC-2006
REMARK 888
REMARK 888 WRITTEN BY MAESTRO (A PRODUCT OF SCHRODINGER, LLC)
TITLE     ****
MODEL        1
HETATM    1  C   UNK     1     149.185 144.211 201.520  1.00  0.00           C  
HETATM    2  C   UNK     1     148.340 144.941 202.352  1.00  0.00           C  
HETATM    3  C   UNK     1     147.912 146.227 202.021  1.00  0.00           C  
HETATM    4  C   UNK     1     148.350 146.735 200.865  1.00  0.00           C  
HETATM    5  C   UNK     1     149.175 146.217 199.897  1.00  0.00           C  
HETATM    6  C   UNK     1     149.643 144.740 200.314  1.00  0.00           C  
HETATM    7  N   UNK     1     147.975 147.998 200.451  1.00  0.00           N  
HETATM    8  C   UNK     1     148.556 148.288 199.240  1.00  0.00           C  
HETATM    9  C   UNK     1     149.299 147.212 198.879  1.00  0.00           C  
HETATM   10  C   UNK     1     148.393 149.564 198.476  1.00  0.00           C  
HETATM   11  N   UNK     1     149.031 149.467 197.136  1.00  0.00           N  
HETATM   12  C   UNK     1     150.274 148.648 197.035  1.00  0.00           C  
HETATM   13  C   UNK     1     150.058 147.210 197.587  1.00  0.00           C  
HETATM   14  C   UNK     1     148.569 150.226 196.115  1.00  0.00           C  
HETATM   15  C   UNK     1     149.287 150.181 194.760  1.00  0.00           C  
HETATM   16  N   UNK     1     150.483 149.342 194.654  1.00  0.00           N  
HETATM   17  C   UNK     1     150.985 148.612 195.670  1.00  0.00           C  
HETATM   18  O   UNK     1     151.992 147.935 195.545  1.00  0.00           O  
HETATM   19  O   UNK     1     147.594 150.953 196.214  1.00  0.00           O  
HETATM   20  C   UNK     1     149.667 151.613 194.392  1.00  0.00           C  
HETATM   21  C   UNK     1     148.606 152.392 193.625  1.00  0.00           C  
HETATM   22  C   UNK     1     148.477 153.787 193.811  1.00  0.00           C  
HETATM   23  C   UNK     1     147.463 154.485 193.168  1.00  0.00           C  
HETATM   24  C   UNK     1     146.555 153.814 192.358  1.00  0.00           C  
HETATM   25  C   UNK     1     146.647 152.437 192.192  1.00  0.00           C  
HETATM   26  C   UNK     1     147.653 151.721 192.827  1.00  0.00           C  
HETATM   27  H   UNK     1     149.492 143.218 201.814  1.00  0.00           H  
HETATM   28  H   UNK     1     148.006 144.498 203.279  1.00  0.00           H  
HETATM   29  H   UNK     1     147.255 146.779 202.677  1.00  0.00           H  
HETATM   30  H   UNK     1     150.299 144.158 199.683  1.00  0.00           H  
HETATM   31  H   UNK     1     147.366 148.622 200.961  1.00  0.00           H  
HETATM   32  H   UNK     1     148.795 150.412 199.030  1.00  0.00           H  
HETATM   33  H   UNK     1     147.321 149.721 198.352  1.00  0.00           H  
HETATM   34  H   UNK     1     150.986 149.139 197.698  1.00  0.00           H  
HETATM   35  H   UNK     1     151.014 146.708 197.736  1.00  0.00           H  
HETATM   36  H   UNK     1     149.497 146.612 196.868  1.00  0.00           H  
HETATM   37  H   UNK     1     148.564 149.848 194.016  1.00  0.00           H  
HETATM   38  H   UNK     1     150.936 149.334 193.751  1.00  0.00           H  
HETATM   39  H   UNK     1     149.900 152.205 195.278  1.00  0.00           H  
HETATM   40  H   UNK     1     150.582 151.606 193.797  1.00  0.00           H  
HETATM   41  H   UNK     1     149.167 154.319 194.449  1.00  0.00           H  
HETATM   42  H   UNK     1     147.375 155.553 193.302  1.00  0.00           H  
HETATM   43  H   UNK     1     145.768 154.363 191.862  1.00  0.00           H  
HETATM   44  H   UNK     1     145.928 151.922 191.572  1.00  0.00           H  
HETATM   45  H   UNK     1     147.704 150.649 192.699  1.00  0.00           H  
CONECT    1    2    6   27
CONECT    2    1    3   28
CONECT    3    2    4   29
CONECT    4    3    5    7
CONECT    5    4    6    9
CONECT    6    1    5   30
CONECT    7    4    8   31
CONECT    8    7    9   10
CONECT    9    5    8   13
CONECT   10    8   11   32   33
CONECT   11   10   12   14
CONECT   12   11   13   17   34
CONECT   13    9   12   35   36
CONECT   14   11   15   19
CONECT   15   14   16   20   37
CONECT   16   15   17   38
CONECT   17   12   16   18
CONECT   18   17
CONECT   19   14
CONECT   20   15   21   39   40
CONECT   21   20   22   26
CONECT   22   21   23   41
CONECT   23   22   24   42
CONECT   24   23   25   43
CONECT   25   24   26   44
CONECT   26   21   25   45
CONECT   27    1
CONECT   28    2
CONECT   29    3
CONECT   30    6
CONECT   31    7
CONECT   32   10
CONECT   33   10
CONECT   34   12
CONECT   35   13
CONECT   36   13
CONECT   37   15
CONECT   38   16
CONECT   39   20
CONECT   40   20
CONECT   41   22
CONECT   42   23
CONECT   43   24
CONECT   44   25
CONECT   45   26
ENDMDL
END   
