# Supplementary material for: Exploration of TRPM8 Binding Sites by β-Carboline-Based Antagonists and Their In Vitro Characterization and In Vivo Analgesic Activities
Source: J Med Chem. 2020 Jul 29;63(17):9672–94. doi: 10.1021/acs.jmedchem.0c00816 (PMC8009520; doi:10.1021/acs.jmedchem.0c00816)
Supplement: Supplementary file 11 — jm0c00816_si_011.pdb [file jm0c00816_si_011.pdb]

REMARK   4      COMPLIES WITH FORMAT V. 3.0, 1-DEC-2006
REMARK 888
REMARK 888 WRITTEN BY MAESTRO (A PRODUCT OF SCHRODINGER, LLC)
TITLE     31_a
MODEL        1
HETATM    1  C1  UNK   900     147.485 153.466 193.321  1.00  0.00           C  
HETATM    2  C2  UNK   900     147.950 153.029 192.083  1.00  0.00           C  
HETATM    3  C3  UNK   900     148.649 151.830 191.941  1.00  0.00           C  
HETATM    4  C4  UNK   900     148.856 151.112 193.050  1.00  0.00           C  
HETATM    5  C5  UNK   900     148.430 151.450 194.392  1.00  0.00           C  
HETATM    6  C6  UNK   900     147.700 152.718 194.477  1.00  0.00           C  
HETATM    7  N1  UNK   900     149.521 149.902 193.119  1.00  0.00           N  
HETATM    8  C7  UNK   900     149.516 149.490 194.437  1.00  0.00           C  
HETATM    9  C8  UNK   900     148.891 150.370 195.229  1.00  0.00           C  
HETATM   10  C9  UNK   900     150.145 148.182 194.887  1.00  0.00           C  
HETATM   11  N2  UNK   900     149.883 147.981 196.320  1.00  0.00           N  
HETATM   12  C10 UNK   900     149.750 149.114 197.231  1.00  0.00           C  
HETATM   13  C11 UNK   900     148.749 150.185 196.725  1.00  0.00           C  
HETATM   14  C12 UNK   900     149.631 146.819 196.952  1.00  0.00           C  
HETATM   15  N3  UNK   900     149.298 147.074 198.232  1.00  0.00           N  
HETATM   16  C13 UNK   900     149.318 148.388 198.487  1.00  0.00           C  
HETATM   17  C14 UNK   900     148.945 146.060 199.205  1.00  0.00           C  
HETATM   18  C15 UNK   900     148.265 146.588 200.467  1.00  0.00           C  
HETATM   19  O1  UNK   900     149.039 148.939 199.539  1.00  0.00           O  
HETATM   20  O2  UNK   900     149.674 145.715 196.435  1.00  0.00           O  
HETATM   21  C16 UNK   900     151.638 148.143 194.592  1.00  0.00           C  
HETATM   22  C17 UNK   900     152.559 148.830 195.395  1.00  0.00           C  
HETATM   23  C18 UNK   900     153.918 148.798 195.091  1.00  0.00           C  
HETATM   24  C19 UNK   900     154.362 148.086 193.979  1.00  0.00           C  
HETATM   25  C20 UNK   900     153.455 147.408 193.167  1.00  0.00           C  
HETATM   26  C21 UNK   900     152.096 147.440 193.471  1.00  0.00           C  
HETATM   27 CL1  UNK   900     156.046 148.047 193.602  1.00  0.00          Cl  
HETATM   28  C22 UNK   900     147.149 147.424 200.363  1.00  0.00           C  
HETATM   29  C23 UNK   900     146.552 147.938 201.512  1.00  0.00           C  
HETATM   30  C24 UNK   900     147.081 147.627 202.764  1.00  0.00           C  
HETATM   31  C25 UNK   900     148.204 146.810 202.875  1.00  0.00           C  
HETATM   32  C26 UNK   900     148.801 146.296 201.726  1.00  0.00           C  
HETATM   33  F1  UNK   900     146.502 148.127 203.879  1.00  0.00           F  
HETATM   34  H1  UNK   900     146.947 154.401 193.385  1.00  0.00           H  
HETATM   35  H2  UNK   900     147.764 153.636 191.209  1.00  0.00           H  
HETATM   36  H3  UNK   900     149.002 151.504 190.974  1.00  0.00           H  
HETATM   37  H4  UNK   900     147.330 153.075 195.427  1.00  0.00           H  
HETATM   38  H5  UNK   900     149.930 149.398 192.346  1.00  0.00           H  
HETATM   39  H6  UNK   900     149.657 147.384 194.328  1.00  0.00           H  
HETATM   40  H7  UNK   900     150.735 149.555 197.389  1.00  0.00           H  
HETATM   41  H8  UNK   900     148.924 151.133 197.233  1.00  0.00           H  
HETATM   42  H9  UNK   900     147.721 149.892 196.937  1.00  0.00           H  
HETATM   43  H10 UNK   900     148.295 145.315 198.742  1.00  0.00           H  
HETATM   44  H11 UNK   900     149.836 145.501 199.497  1.00  0.00           H  
HETATM   45  H12 UNK   900     152.231 149.393 196.257  1.00  0.00           H  
HETATM   46  H13 UNK   900     154.622 149.328 195.717  1.00  0.00           H  
HETATM   47  H14 UNK   900     153.800 146.860 192.302  1.00  0.00           H  
HETATM   48  H15 UNK   900     151.403 146.915 192.830  1.00  0.00           H  
HETATM   49  H16 UNK   900     146.740 147.678 199.396  1.00  0.00           H  
HETATM   50  H17 UNK   900     145.686 148.579 201.432  1.00  0.00           H  
HETATM   51  H18 UNK   900     148.615 146.579 203.847  1.00  0.00           H  
HETATM   52  H19 UNK   900     149.678 145.672 201.819  1.00  0.00           H  
CONECT    1    2    6   34
CONECT    2    1    3   35
CONECT    3    2    4   36
CONECT    4    3    5    7
CONECT    5    4    6    9
CONECT    6    1    5   37
CONECT    7    4    8   38
CONECT    8    7    9   10
CONECT    9    5    8   13
CONECT   10    8   11   21   39
CONECT   11   10   12   14
CONECT   12   11   13   16   40
CONECT   13    9   12   41   42
CONECT   14   11   15   20
CONECT   15   14   16   17
CONECT   16   12   15   19
CONECT   17   15   18   43   44
CONECT   18   17   28   32
CONECT   19   16
CONECT   20   14
CONECT   21   10   22   26
CONECT   22   21   23   45
CONECT   23   22   24   46
CONECT   24   23   25   27
CONECT   25   24   26   47
CONECT   26   21   25   48
CONECT   27   24
CONECT   28   18   29   49
CONECT   29   28   30   50
CONECT   30   29   31   33
CONECT   31   30   32   51
CONECT   32   18   31   52
CONECT   33   30
CONECT   34    1
CONECT   35    2
CONECT   36    3
CONECT   37    6
CONECT   38    7
CONECT   39   10
CONECT   40   12
CONECT   41   13
CONECT   42   13
CONECT   43   17
CONECT   44   17
CONECT   45   22
CONECT   46   23
CONECT   47   25
CONECT   48   26
CONECT   49   28
CONECT   50   29
CONECT   51   31
CONECT   52   32
ENDMDL
END   
