# Supplementary material for: Exploration of TRPM8 Binding Sites by β-Carboline-Based Antagonists and Their In Vitro Characterization and In Vivo Analgesic Activities
Source: J Med Chem. 2020 Jul 29;63(17):9672–94. doi: 10.1021/acs.jmedchem.0c00816 (PMC8009520; doi:10.1021/acs.jmedchem.0c00816)
Supplement: Supplementary file 12 — jm0c00816_si_012.pdb [file jm0c00816_si_012.pdb]

REMARK   4      COMPLIES WITH FORMAT V. 3.0, 1-DEC-2006
REMARK 888
REMARK 888 WRITTEN BY MAESTRO (A PRODUCT OF SCHRODINGER, LLC)
TITLE     ****
MODEL        1
HETATM    1  C   UNK     1     146.612 154.388 192.781  1.00  0.00           C  
HETATM    2  C   UNK     1     145.607 153.444 192.590  1.00  0.00           C  
HETATM    3  C   UNK     1     145.648 152.191 193.202  1.00  0.00           C  
HETATM    4  C   UNK     1     146.699 151.931 193.986  1.00  0.00           C  
HETATM    5  C   UNK     1     147.806 152.820 194.272  1.00  0.00           C  
HETATM    6  C   UNK     1     147.709 154.118 193.599  1.00  0.00           C  
HETATM    7  N   UNK     1     146.924 150.755 194.675  1.00  0.00           N  
HETATM    8  C   UNK     1     148.115 150.886 195.362  1.00  0.00           C  
HETATM    9  C   UNK     1     148.672 152.087 195.162  1.00  0.00           C  
HETATM   10  C   UNK     1     148.692 149.772 196.219  1.00  0.00           C  
HETATM   11  N   UNK     1     150.011 150.179 196.728  1.00  0.00           N  
HETATM   12  C   UNK     1     150.318 151.581 196.995  1.00  0.00           C  
HETATM   13  C   UNK     1     149.974 152.515 195.805  1.00  0.00           C  
HETATM   14  C   UNK     1     151.096 149.403 196.906  1.00  0.00           C  
HETATM   15  N   UNK     1     152.144 150.177 197.246  1.00  0.00           N  
HETATM   16  C   UNK     1     151.796 151.469 197.303  1.00  0.00           C  
HETATM   17  C   UNK     1     153.482 149.681 197.500  1.00  0.00           C  
HETATM   18  C   UNK     1     154.426 149.732 196.300  1.00  0.00           C  
HETATM   19  O   UNK     1     152.521 152.417 197.554  1.00  0.00           O  
HETATM   20  O   UNK     1     151.125 148.192 196.758  1.00  0.00           O  
HETATM   21  C   UNK     1     147.758 149.395 197.360  1.00  0.00           C  
HETATM   22  C   UNK     1     147.194 150.370 198.195  1.00  0.00           C  
HETATM   23  C   UNK     1     146.323 150.002 199.217  1.00  0.00           C  
HETATM   24  C   UNK     1     146.004 148.659 199.405  1.00  0.00           C  
HETATM   25  C   UNK     1     146.549 147.682 198.574  1.00  0.00           C  
HETATM   26  C   UNK     1     147.420 148.050 197.552  1.00  0.00           C  
HETATM   27 Cl   UNK     1     144.924 148.203 200.672  1.00  0.00          Cl  
HETATM   28  C   UNK     1     154.766 148.555 195.626  1.00  0.00           C  
HETATM   29  C   UNK     1     155.658 148.595 194.558  1.00  0.00           C  
HETATM   30  C   UNK     1     156.222 149.810 194.173  1.00  0.00           C  
HETATM   31  C   UNK     1     155.903 150.985 194.852  1.00  0.00           C  
HETATM   32  C   UNK     1     155.011 150.945 195.920  1.00  0.00           C  
HETATM   33  F   UNK     1     157.089 149.849 193.135  1.00  0.00           F  
HETATM   34  H   UNK     1     146.541 155.346 192.287  1.00  0.00           H  
HETATM   35  H   UNK     1     144.773 153.689 191.949  1.00  0.00           H  
HETATM   36  H   UNK     1     144.860 151.469 193.041  1.00  0.00           H  
HETATM   37  H   UNK     1     148.478 154.865 193.734  1.00  0.00           H  
HETATM   38  H   UNK     1     146.333 149.936 194.673  1.00  0.00           H  
HETATM   39  H   UNK     1     148.821 148.905 195.571  1.00  0.00           H  
HETATM   40  H   UNK     1     149.785 151.893 197.893  1.00  0.00           H  
HETATM   41  H   UNK     1     149.897 153.547 196.147  1.00  0.00           H  
HETATM   42  H   UNK     1     150.755 152.486 195.045  1.00  0.00           H  
HETATM   43  H   UNK     1     153.933 150.239 198.323  1.00  0.00           H  
HETATM   44  H   UNK     1     153.431 148.653 197.862  1.00  0.00           H  
HETATM   45  H   UNK     1     147.425 151.416 198.058  1.00  0.00           H  
HETATM   46  H   UNK     1     145.896 150.760 199.859  1.00  0.00           H  
HETATM   47  H   UNK     1     146.297 146.641 198.718  1.00  0.00           H  
HETATM   48  H   UNK     1     147.831 147.283 196.912  1.00  0.00           H  
HETATM   49  H   UNK     1     154.341 147.608 195.926  1.00  0.00           H  
HETATM   50  H   UNK     1     155.915 147.686 194.033  1.00  0.00           H  
HETATM   51  H   UNK     1     156.349 151.923 194.554  1.00  0.00           H  
HETATM   52  H   UNK     1     154.777 151.858 196.449  1.00  0.00           H  
CONECT    1    2    6   34
CONECT    2    1    3   35
CONECT    3    2    4   36
CONECT    4    3    5    7
CONECT    5    4    6    9
CONECT    6    1    5   37
CONECT    7    4    8   38
CONECT    8    7    9   10
CONECT    9    5    8   13
CONECT   10    8   11   21   39
CONECT   11   10   12   14
CONECT   12   11   13   16   40
CONECT   13    9   12   41   42
CONECT   14   11   15   20
CONECT   15   14   16   17
CONECT   16   12   15   19
CONECT   17   15   18   43   44
CONECT   18   17   28   32
CONECT   19   16
CONECT   20   14
CONECT   21   10   22   26
CONECT   22   21   23   45
CONECT   23   22   24   46
CONECT   24   23   25   27
CONECT   25   24   26   47
CONECT   26   21   25   48
CONECT   27   24
CONECT   28   18   29   49
CONECT   29   28   30   50
CONECT   30   29   31   33
CONECT   31   30   32   51
CONECT   32   18   31   52
CONECT   33   30
CONECT   34    1
CONECT   35    2
CONECT   36    3
CONECT   37    6
CONECT   38    7
CONECT   39   10
CONECT   40   12
CONECT   41   13
CONECT   42   13
CONECT   43   17
CONECT   44   17
CONECT   45   22
CONECT   46   23
CONECT   47   25
CONECT   48   26
CONECT   49   28
CONECT   50   29
CONECT   51   31
CONECT   52   32
ENDMDL
END   
