# Supplementary material for: Exploration of TRPM8 Binding Sites by β-Carboline-Based Antagonists and Their In Vitro Characterization and In Vivo Analgesic Activities
Source: J Med Chem. 2020 Jul 29;63(17):9672–94. doi: 10.1021/acs.jmedchem.0c00816 (PMC8009520; doi:10.1021/acs.jmedchem.0c00816)
Supplement: Supplementary file 13 — jm0c00816_si_013.pdb [file jm0c00816_si_013.pdb]

REMARK   4      COMPLIES WITH FORMAT V. 3.0, 1-DEC-2006
REMARK 888
REMARK 888 WRITTEN BY MAESTRO (A PRODUCT OF SCHRODINGER, LLC)
TITLE     36a
MODEL        1
HETATM    1  C1  UNK   900     147.419 154.041 193.636  1.00  0.00           C  
HETATM    2  C2  UNK   900     147.641 153.644 192.320  1.00  0.00           C  
HETATM    3  C3  UNK   900     148.148 152.382 192.007  1.00  0.00           C  
HETATM    4  C4  UNK   900     148.426 151.525 193.077  1.00  0.00           C  
HETATM    5  C5  UNK   900     148.210 151.909 194.437  1.00  0.00           C  
HETATM    6  C6  UNK   900     147.697 153.189 194.703  1.00  0.00           C  
HETATM    7  N1  UNK   900     148.921 150.238 193.102  1.00  0.00           N  
HETATM    8  C7  UNK   900     149.031 149.801 194.399  1.00  0.00           C  
HETATM    9  C8  UNK   900     148.606 150.799 195.257  1.00  0.00           C  
HETATM   10  C9  UNK   900     149.544 148.430 194.833  1.00  0.00           C  
HETATM   11  N2  UNK   900     149.347 148.302 196.296  1.00  0.00           N  
HETATM   12  C10 UNK   900     149.587 149.449 197.144  1.00  0.00           C  
HETATM   13  C11 UNK   900     148.596 150.595 196.764  1.00  0.00           C  
HETATM   14  C12 UNK   900     149.324 147.145 196.984  1.00  0.00           C  
HETATM   15  N3  UNK   900     149.277 147.500 198.299  1.00  0.00           N  
HETATM   16  C13 UNK   900     149.340 148.838 198.500  1.00  0.00           C  
HETATM   17  O1  UNK   900     149.240 149.462 199.558  1.00  0.00           O  
HETATM   18  O2  UNK   900     149.320 146.006 196.513  1.00  0.00           O  
HETATM   19  C14 UNK   900     150.997 148.149 194.432  1.00  0.00           C  
HETATM   20  C15 UNK   900     151.282 147.043 193.626  1.00  0.00           C  
HETATM   21  C16 UNK   900     152.593 146.779 193.239  1.00  0.00           C  
HETATM   22  C17 UNK   900     153.619 147.626 193.652  1.00  0.00           C  
HETATM   23  C18 UNK   900     153.344 148.735 194.448  1.00  0.00           C  
HETATM   24  C19 UNK   900     152.033 148.999 194.836  1.00  0.00           C  
HETATM   25  F1  UNK   900     154.893 147.371 193.275  1.00  0.00           F  
HETATM   26  C20 UNK   900     149.146 146.567 199.343  1.00  0.00           C  
HETATM   27  C21 UNK   900     148.443 146.909 200.506  1.00  0.00           C  
HETATM   28  C22 UNK   900     148.314 145.991 201.556  1.00  0.00           C  
HETATM   29  C23 UNK   900     148.892 144.721 201.425  1.00  0.00           C  
HETATM   30  C24 UNK   900     149.591 144.377 200.269  1.00  0.00           C  
HETATM   31  C25 UNK   900     149.720 145.295 199.229  1.00  0.00           C  
HETATM   32  C26 UNK   900     147.533 146.358 202.817  1.00  0.00           C  
HETATM   33  F2  UNK   900     147.549 147.675 203.031  1.00  0.00           F  
HETATM   34  F3  UNK   900     146.267 145.967 202.672  1.00  0.00           F  
HETATM   35  F4  UNK   900     148.040 145.762 203.897  1.00  0.00           F  
HETATM   36  H1  UNK   900     147.025 155.028 193.832  1.00  0.00           H  
HETATM   37  H2  UNK   900     147.414 154.333 191.519  1.00  0.00           H  
HETATM   38  H3  UNK   900     148.313 152.089 190.980  1.00  0.00           H  
HETATM   39  H4  UNK   900     147.520 153.514 195.718  1.00  0.00           H  
HETATM   40  H5  UNK   900     149.181 149.664 192.313  1.00  0.00           H  
HETATM   41  H6  UNK   900     148.930 147.655 194.371  1.00  0.00           H  
HETATM   42  H7  UNK   900     150.623 149.780 197.060  1.00  0.00           H  
HETATM   43  H8  UNK   900     148.887 151.512 197.277  1.00  0.00           H  
HETATM   44  H9  UNK   900     147.580 150.368 197.093  1.00  0.00           H  
HETATM   45  H10 UNK   900     150.490 146.382 193.303  1.00  0.00           H  
HETATM   46  H11 UNK   900     152.813 145.921 192.621  1.00  0.00           H  
HETATM   47  H12 UNK   900     154.144 149.390 194.762  1.00  0.00           H  
HETATM   48  H13 UNK   900     151.827 149.863 195.451  1.00  0.00           H  
HETATM   49  H14 UNK   900     148.003 147.893 200.592  1.00  0.00           H  
HETATM   50  H15 UNK   900     148.804 143.997 202.222  1.00  0.00           H  
HETATM   51  H16 UNK   900     150.034 143.396 200.180  1.00  0.00           H  
HETATM   52  H17 UNK   900     150.264 145.018 198.337  1.00  0.00           H  
CONECT    1    2    6   36
CONECT    2    1    3   37
CONECT    3    2    4   38
CONECT    4    3    5    7
CONECT    5    4    6    9
CONECT    6    1    5   39
CONECT    7    4    8   40
CONECT    8    7    9   10
CONECT    9    5    8   13
CONECT   10    8   11   19   41
CONECT   11   10   12   14
CONECT   12   11   13   16   42
CONECT   13    9   12   43   44
CONECT   14   11   15   18
CONECT   15   14   16   26
CONECT   16   12   15   17
CONECT   17   16
CONECT   18   14
CONECT   19   10   20   24
CONECT   20   19   21   45
CONECT   21   20   22   46
CONECT   22   21   23   25
CONECT   23   22   24   47
CONECT   24   19   23   48
CONECT   25   22
CONECT   26   15   27   31
CONECT   27   26   28   49
CONECT   28   27   29   32
CONECT   29   28   30   50
CONECT   30   29   31   51
CONECT   31   26   30   52
CONECT   32   28   33   34   35
CONECT   33   32
CONECT   34   32
CONECT   35   32
CONECT   36    1
CONECT   37    2
CONECT   38    3
CONECT   39    6
CONECT   40    7
CONECT   41   10
CONECT   42   12
CONECT   43   13
CONECT   44   13
CONECT   45   20
CONECT   46   21
CONECT   47   23
CONECT   48   24
CONECT   49   27
CONECT   50   29
CONECT   51   30
CONECT   52   31
ENDMDL
END   
