# Supplementary material for: Exploration of TRPM8 Binding Sites by β-Carboline-Based Antagonists and Their In Vitro Characterization and In Vivo Analgesic Activities
Source: J Med Chem. 2020 Jul 29;63(17):9672–94. doi: 10.1021/acs.jmedchem.0c00816 (PMC8009520; doi:10.1021/acs.jmedchem.0c00816)
Supplement: Supplementary file 14 — jm0c00816_si_014.pdb [file jm0c00816_si_014.pdb]

REMARK   4      COMPLIES WITH FORMAT V. 3.0, 1-DEC-2006
REMARK 888
REMARK 888 WRITTEN BY MAESTRO (A PRODUCT OF SCHRODINGER, LLC)
TITLE     36ap
MODEL        1
HETATM    1  C1  UNK   900     145.558 148.124 200.512  1.00  0.00           C  
HETATM    2  C2  UNK   900     145.189 149.467 200.540  1.00  0.00           C  
HETATM    3  C3  UNK   900     145.809 150.418 199.729  1.00  0.00           C  
HETATM    4  C4  UNK   900     146.824 149.964 198.879  1.00  0.00           C  
HETATM    5  C5  UNK   900     147.220 148.592 198.828  1.00  0.00           C  
HETATM    6  C6  UNK   900     146.568 147.671 199.665  1.00  0.00           C  
HETATM    7  N1  UNK   900     147.619 150.640 197.976  1.00  0.00           N  
HETATM    8  C7  UNK   900     148.480 149.766 197.361  1.00  0.00           C  
HETATM    9  C8  UNK   900     148.269 148.491 197.854  1.00  0.00           C  
HETATM   10  C9  UNK   900     149.511 150.137 196.298  1.00  0.00           C  
HETATM   11  N2  UNK   900     150.343 148.942 196.021  1.00  0.00           N  
HETATM   12  C10 UNK   900     149.714 147.639 195.974  1.00  0.00           C  
HETATM   13  C11 UNK   900     149.096 147.309 197.370  1.00  0.00           C  
HETATM   14  C12 UNK   900     151.558 148.951 195.441  1.00  0.00           C  
HETATM   15  N3  UNK   900     151.880 147.642 195.242  1.00  0.00           N  
HETATM   16  C13 UNK   900     150.898 146.783 195.601  1.00  0.00           C  
HETATM   17  O1  UNK   900     150.921 145.551 195.616  1.00  0.00           O  
HETATM   18  O2  UNK   900     152.242 149.942 195.174  1.00  0.00           O  
HETATM   19  C14 UNK   900     148.907 150.716 195.014  1.00  0.00           C  
HETATM   20  C15 UNK   900     149.689 150.896 193.867  1.00  0.00           C  
HETATM   21  C16 UNK   900     149.118 151.411 192.706  1.00  0.00           C  
HETATM   22  C17 UNK   900     147.764 151.740 192.689  1.00  0.00           C  
HETATM   23  C18 UNK   900     146.977 151.555 193.823  1.00  0.00           C  
HETATM   24  C19 UNK   900     147.547 151.039 194.983  1.00  0.00           C  
HETATM   25  F1  UNK   900     147.211 152.242 191.562  1.00  0.00           F  
HETATM   26  C20 UNK   900     153.126 147.224 194.738  1.00  0.00           C  
HETATM   27  C21 UNK   900     154.159 148.154 194.560  1.00  0.00           C  
HETATM   28  C22 UNK   900     155.405 147.748 194.067  1.00  0.00           C  
HETATM   29  C23 UNK   900     155.604 146.399 193.747  1.00  0.00           C  
HETATM   30  C24 UNK   900     154.578 145.470 193.921  1.00  0.00           C  
HETATM   31  C25 UNK   900     153.340 145.879 194.415  1.00  0.00           C  
HETATM   32  C26 UNK   900     156.526 148.765 193.858  1.00  0.00           C  
HETATM   33  F2  UNK   900     157.107 148.608 192.667  1.00  0.00           F  
HETATM   34  F3  UNK   900     156.071 150.018 193.928  1.00  0.00           F  
HETATM   35  F4  UNK   900     157.448 148.597 194.806  1.00  0.00           F  
HETATM   36  H1  UNK   900     145.052 147.422 201.157  1.00  0.00           H  
HETATM   37  H2  UNK   900     144.402 149.780 201.209  1.00  0.00           H  
HETATM   38  H3  UNK   900     145.513 151.456 199.764  1.00  0.00           H  
HETATM   39  H4  UNK   900     146.840 146.626 199.655  1.00  0.00           H  
HETATM   40  H5  UNK   900     147.604 151.627 197.761  1.00  0.00           H  
HETATM   41  H6  UNK   900     150.185 150.894 196.703  1.00  0.00           H  
HETATM   42  H7  UNK   900     148.958 147.604 195.189  1.00  0.00           H  
HETATM   43  H8  UNK   900     149.870 147.083 198.106  1.00  0.00           H  
HETATM   44  H9  UNK   900     148.476 146.415 197.291  1.00  0.00           H  
HETATM   45  H10 UNK   900     150.738 150.641 193.872  1.00  0.00           H  
HETATM   46  H11 UNK   900     149.723 151.554 191.823  1.00  0.00           H  
HETATM   47  H12 UNK   900     145.928 151.810 193.802  1.00  0.00           H  
HETATM   48  H13 UNK   900     146.931 150.898 195.860  1.00  0.00           H  
HETATM   49  H14 UNK   900     153.989 149.192 194.812  1.00  0.00           H  
HETATM   50  H15 UNK   900     156.557 146.063 193.364  1.00  0.00           H  
HETATM   51  H16 UNK   900     154.743 144.432 193.672  1.00  0.00           H  
HETATM   52  H17 UNK   900     152.552 145.152 194.545  1.00  0.00           H  
CONECT    1    2    6   36
CONECT    2    1    3   37
CONECT    3    2    4   38
CONECT    4    3    5    7
CONECT    5    4    6    9
CONECT    6    1    5   39
CONECT    7    4    8   40
CONECT    8    7    9   10
CONECT    9    5    8   13
CONECT   10    8   11   19   41
CONECT   11   10   12   14
CONECT   12   11   13   16   42
CONECT   13    9   12   43   44
CONECT   14   11   15   18
CONECT   15   14   16   26
CONECT   16   12   15   17
CONECT   17   16
CONECT   18   14
CONECT   19   10   20   24
CONECT   20   19   21   45
CONECT   21   20   22   46
CONECT   22   21   23   25
CONECT   23   22   24   47
CONECT   24   19   23   48
CONECT   25   22
CONECT   26   15   27   31
CONECT   27   26   28   49
CONECT   28   27   29   32
CONECT   29   28   30   50
CONECT   30   29   31   51
CONECT   31   26   30   52
CONECT   32   28   33   34   35
CONECT   33   32
CONECT   34   32
CONECT   35   32
CONECT   36    1
CONECT   37    2
CONECT   38    3
CONECT   39    6
CONECT   40    7
CONECT   41   10
CONECT   42   12
CONECT   43   13
CONECT   44   13
CONECT   45   20
CONECT   46   21
CONECT   47   23
CONECT   48   24
CONECT   49   27
CONECT   50   29
CONECT   51   30
CONECT   52   31
ENDMDL
END   
