# Supplementary material for: Exploration of TRPM8 Binding Sites by β-Carboline-Based Antagonists and Their In Vitro Characterization and In Vivo Analgesic Activities
Source: J Med Chem. 2020 Jul 29;63(17):9672–94. doi: 10.1021/acs.jmedchem.0c00816 (PMC8009520; doi:10.1021/acs.jmedchem.0c00816)
Supplement: Supplementary file 15 — jm0c00816_si_015.pdb [file jm0c00816_si_015.pdb]

REMARK   4      COMPLIES WITH FORMAT V. 3.0, 1-DEC-2006
REMARK 888
REMARK 888 WRITTEN BY MAESTRO (A PRODUCT OF SCHRODINGER, LLC)
TITLE     36b
MODEL        1
HETATM    1  C1  UNK     1     146.810 153.050 192.883  1.00  0.00           C  
HETATM    2  C2  UNK     1     147.833 153.040 191.945  1.00  0.00           C  
HETATM    3  C3  UNK     1     148.937 152.190 192.052  1.00  0.00           C  
HETATM    4  C4  UNK     1     148.992 151.360 193.180  1.00  0.00           C  
HETATM    5  C5  UNK     1     147.974 151.386 194.178  1.00  0.00           C  
HETATM    6  C6  UNK     1     146.865 152.224 193.997  1.00  0.00           C  
HETATM    7  N7  UNK     1     149.917 150.416 193.592  1.00  0.00           N  
HETATM    8  C8  UNK     1     149.554 149.893 194.814  1.00  0.00           C  
HETATM    9  C9  UNK     1     148.378 150.489 195.214  1.00  0.00           C  
HETATM   10  C10 UNK     1     150.329 148.872 195.651  1.00  0.00           C  
HETATM   11  N11 UNK     1     149.508 148.495 196.847  1.00  0.00           N  
HETATM   12  C12 UNK     1     148.747 149.522 197.510  1.00  0.00           C  
HETATM   13  C13 UNK     1     147.722 150.150 196.530  1.00  0.00           C  
HETATM   14  C14 UNK     1     149.774 147.497 197.722  1.00  0.00           C  
HETATM   15  N15 UNK     1     148.921 147.638 198.786  1.00  0.00           N  
HETATM   16  C16 UNK     1     148.094 148.694 198.583  1.00  0.00           C  
HETATM   17  O17 UNK     1     147.036 148.973 199.149  1.00  0.00           O  
HETATM   18  O18 UNK     1     150.645 146.640 197.579  1.00  0.00           O  
HETATM   19  C19 UNK     1     150.811 147.652 194.859  1.00  0.00           C  
HETATM   20  C20 UNK     1     149.894 146.680 194.447  1.00  0.00           C  
HETATM   21  C21 UNK     1     150.353 145.479 193.921  1.00  0.00           C  
HETATM   22  C22 UNK     1     151.719 145.269 193.749  1.00  0.00           C  
HETATM   23  C23 UNK     1     152.635 146.254 194.107  1.00  0.00           C  
HETATM   24  C24 UNK     1     152.182 147.446 194.668  1.00  0.00           C  
HETATM   25 F25  UNK     1     152.155 144.091 193.243  1.00  0.00           F  
HETATM   26  C26 UNK     1     148.879 146.785 199.943  1.00  0.00           C  
HETATM   27  C27 UNK     1     148.403 147.277 201.176  1.00  0.00           C  
HETATM   28  C28 UNK     1     148.334 146.476 202.319  1.00  0.00           C  
HETATM   29  C29 UNK     1     148.803 145.159 202.254  1.00  0.00           C  
HETATM   30  C30 UNK     1     149.302 144.651 201.057  1.00  0.00           C  
HETATM   31  C31 UNK     1     149.321 145.446 199.911  1.00  0.00           C  
HETATM   32  C32 UNK     1     147.754 147.054 203.610  1.00  0.00           C  
HETATM   33 F33  UNK     1     148.123 146.361 204.689  1.00  0.00           F  
HETATM   34 F34  UNK     1     148.120 148.323 203.780  1.00  0.00           F  
HETATM   35 F35  UNK     1     146.427 147.039 203.520  1.00  0.00           F  
HETATM   36  H36 UNK     1     145.970 153.716 192.751  1.00  0.00           H  
HETATM   37  H37 UNK     1     147.752 153.726 191.121  1.00  0.00           H  
HETATM   38  H38 UNK     1     149.712 152.188 191.300  1.00  0.00           H  
HETATM   39  H39 UNK     1     146.069 152.246 194.721  1.00  0.00           H  
HETATM   40  H40 UNK     1     150.748 150.118 193.101  1.00  0.00           H  
HETATM   41  H41 UNK     1     151.218 149.362 196.052  1.00  0.00           H  
HETATM   42  H42 UNK     1     149.402 150.282 197.939  1.00  0.00           H  
HETATM   43  H43 UNK     1     147.318 151.043 196.993  1.00  0.00           H  
HETATM   44  H44 UNK     1     146.887 149.481 196.348  1.00  0.00           H  
HETATM   45  H45 UNK     1     148.835 146.829 194.596  1.00  0.00           H  
HETATM   46  H46 UNK     1     149.648 144.710 193.645  1.00  0.00           H  
HETATM   47  H47 UNK     1     153.693 146.080 193.978  1.00  0.00           H  
HETATM   48  H48 UNK     1     152.900 148.185 194.994  1.00  0.00           H  
HETATM   49  H49 UNK     1     148.060 148.298 201.265  1.00  0.00           H  
HETATM   50  H50 UNK     1     148.788 144.523 203.128  1.00  0.00           H  
HETATM   51  H51 UNK     1     149.669 143.634 201.017  1.00  0.00           H  
HETATM   52  H52 UNK     1     149.679 144.984 199.004  1.00  0.00           H  
CONECT    1    2    6   36
CONECT    2    1    3   37
CONECT    3    2    4   38
CONECT    4    3    5    7
CONECT    5    4    6    9
CONECT    6    1    5   39
CONECT    7    4    8   40
CONECT    8    7    9   10
CONECT    9    5    8   13
CONECT   10    8   11   19   41
CONECT   11   10   12   14
CONECT   12   11   13   16   42
CONECT   13    9   12   43   44
CONECT   14   11   15   18
CONECT   15   14   16   26
CONECT   16   12   15   17
CONECT   17   16
CONECT   18   14
CONECT   19   10   20   24
CONECT   20   19   21   45
CONECT   21   20   22   46
CONECT   22   21   23   25
CONECT   23   22   24   47
CONECT   24   19   23   48
CONECT   25   22
CONECT   26   15   27   31
CONECT   27   26   28   49
CONECT   28   27   29   32
CONECT   29   28   30   50
CONECT   30   29   31   51
CONECT   31   26   30   52
CONECT   32   28   33   34   35
CONECT   33   32
CONECT   34   32
CONECT   35   32
CONECT   36    1
CONECT   37    2
CONECT   38    3
CONECT   39    6
CONECT   40    7
CONECT   41   10
CONECT   42   12
CONECT   43   13
CONECT   44   13
CONECT   45   20
CONECT   46   21
CONECT   47   23
CONECT   48   24
CONECT   49   27
CONECT   50   29
CONECT   51   30
CONECT   52   31
ENDMDL
END   
