# Supplementary material for: Exploration of TRPM8 Binding Sites by β-Carboline-Based Antagonists and Their In Vitro Characterization and In Vivo Analgesic Activities
Source: J Med Chem. 2020 Jul 29;63(17):9672–94. doi: 10.1021/acs.jmedchem.0c00816 (PMC8009520; doi:10.1021/acs.jmedchem.0c00816)
Supplement: Supplementary file 16 — jm0c00816_si_016.xlsx [file jm0c00816_si_016.xlsx]

## Sheet: Smiles CSV file
Compound_ID	SMILES	rTRPM8 IC50 (mM, calcium microfluorimetric assays)	hTRPM8 IC50 (nM, patch-clamp electrophysiology)
6a	O=C([C@H](C1)N(CC2=CC=CC=C2)[C@H](C3=CC=CC=C3)C4=C1C5=CC=CC=C5N4)OC	0.9±1.9	12.30±4.21
6b	O=C([C@H](C1)N(CC2=CC=CC=C2)[C@@H](C3=CC=CC=C3)C4=C1C5=CC=CC=C5N4)OC	1.4±1.3
9	O=C(NCC1=CC=C(F)C=C1)[C@H](C2)NCC3=C2C4=CC=CC=C4N3	0.6±1.3	36.85±8.04
10a	O=C(NCC1=CC=C(F)C=C1)[C@H](C2)N[C@H](CC(C)C)C3=C2C4=CC=CC=C4N3	4.6± 1.3
10b	O=C(NCC1=CC=C(F)C=C1)[C@H](C2)N[C@@H](CC(C)C)C3=C2C4=CC=CC=C4N3	6.2± 1.2
11a	O=C(NCC1=CC=C(F)C=C1)[C@H](C2)N[C@H](CCC(OC)=O)C3=C2C4=CC=CC=C4N3	0.8 ±1.3	15.46±5.63
11b	O=C(NCC1=CC=C(F)C=C1)[C@H](C2)N[C@@H](CCC(OC)=O)C3=C2C4=CC=CC=C4N3	3.0 ±1.2
12a	O=C(NCC1=CC=C(F)C=C1)[C@H](C2)N[C@H](CCC(O)=O)C3=C2C4=CC=CC=C4N3	5.0 ±1.2
12b	O=C(NCC1=CC=C(F)C=C1)[C@H](C2)N[C@@H](CCC(O)=O)C3=C2C4=CC=CC=C4N3	22.0 ±1.4
17	O=C([C@@H]1CC2=C(CN1C(CCN)=O)NC3=C2C=CC=C3)OC	>100
21	O=C([C@]1([H])CC2=C(CN13)NC4=C2C=CC=C4)NCC3=O	11.4±1.6
22	O=C([C@@H]1CC2=C(CN13)NC4=C2C=CC=C4)N[C@@H](CC5=CC=CC=C5)C3=O	1.2 ±1.3
23	O=C([C@@H]1CC2=C(CN13)NC4=C2C=CC=C4)N[C@H](CC5=CC=CC=C5)C3=O	0.3 ±1.6	6.57±1.21
25a	O=C1N([C@H](C(N[C@H]1CC2=CC=CC=C2)=O)C3)[C@H](CC(C)C)C4=C3C5=CC=CC=C5N4	4.1±1.1
25b	O=C1N([C@H](C(N[C@H]1CC2=CC=CC=C2)=O)C3)[C@@H](CC(C)C)C4=C3C5=CC=CC=C5N4	0.9±1.2
27a	O=C1N([C@H](C(NC1)=O)C2)[C@H](C3=CC=C(Cl)C=C3)C4=C2C5=CC=CC=C5N4	1.5± 1.1
27b	O=C1N([C@H](C(NC1)=O)C2)[C@@H](C3=CC=C(Cl)C=C3)C4=C2C5=CC=CC=C5N4	1.2 ± 1.7
28	O=C1N(CC2=CC=C(F)C=C2)C(N([C@H]1C3)CC4=C3C5=CC=CC=C5N4)=O	17.8 ± 1.2
29a	CC(C)C[C@@H](N(C(N(CC1=CC=C(OC)C=C1)C2=O)=O)[C@H]2C3)C4=C3C5=CC=CC=C5N4	2.8 ±1.2
29a’	CC(C)C[C@H](N(C(N(CC1=CC=C(OC)C=C1)C2=O)=O)[C@@H]2C3)C4=C3C5=CC=CC=C5N4	22.9 ± 1.4
30a	O=C1N(CC2=CC=C(C)C=C2)C(N([C@H]1C3)[C@H](C4=CC=C(Cl)C=C4)C5=C3C6=CC=CC=C6N5)=O	0.8 ±0.4
30a’	O=C1N(CC2=CC=C(C)C=C2)C(N([C@H]1C3)[C@@H](C4=CC=C(Cl)C=C4)C5=C3C6=CC=CC=C6N5)=O	2.3 ± 0.8
31a	O=C1N(CC2=CC=C(F)C=C2)C(N([C@H]1C3)[C@H](C4=CC=C(Cl)C=C4)C5=C3C6=CC=CC=C6N5)=O	0.6 ±1.2	4.10±1.52
31a’	O=C1N(CC2=CC=C(F)C=C2)C(N([C@H]1C3)[C@@H](C4=CC=C(Cl)C=C4)C5=C3C6=CC=CC=C6N5)=O	>30
33a	FC(C=C1)=CC=C1[C@@H](N(C(N(CC2=CC=CC=C2)C3=O)=O)[C@H]3C4)C5=C4C6=CC=CC=C6N5	6.4 ±1.2
33a’	FC(C=C1)=CC=C1[C@H](N(C(N(CC2=CC=CC=C2)C3=O)=O)[C@@H]3C4)C5=C4C6=CC=CC=C6N5	17.5±1.4
35a	FC(C=C1)=CC=C1[C@@H](N(C(N(CCCN)C2=O)=O)[C@H]2C3)C4=C3C5=CC=CC=C5N4	5.1 ±1.2
35a’	O=C1N(CCCN)C(N([C@@H]1C2)[C@@H](C3=CC=C(F)C=C3)C4=C2C5=CC=CC=C5N4)=O	27.2 ± 1.4
36a	FC(C=C1)=CC=C1[C@@H](N(C(N(C2=CC=CC(C(F)(F)F)=C2)C3=O)=O)[C@H]3C4)C5=C4C6=CC=CC=C6N5	2.8 ±1.5
36a’	FC(C=C1)=CC=C1[C@H](N(C(N(C2=CC=CC(C(F)(F)F)=C2)C3=O)=O)[C@@H]3C4)C5=C4C6=CC=CC=C6N5	7.8 ± 2.4
36b	FC(C=C1)=CC=C1[C@H](N(C(N(C2=CC=CC(C(F)(F)F)=C2)C3=O)=O)[C@H]3C4)C5=C4C6=CC=CC=C6N5	0.3 ± 0.4	7.67±1.74
37a	FC(C=C1)=CC=C1[C@@H](N(C(N(C2=CC=CC=C2F)C3=O)=O)[C@H]3C4)C5=C4C6=CC=CC=C6N5	4.4±1.3
37a’	FC(C=C1)=CC=C1[C@H](N(C(N(C2=CC=CC=C2F)C3=O)=O)[C@@H]3C4)C5=C4C6=CC=CC=C6N5	5.1 ±2.1
38a	FC(C=C1)=CC=C1[C@@H](N(C(N(C2=CC=C(F)C=C2)C3=O)=O)[C@H]3C4)C5=C4C6=CC=CC=C6N5	6.7 ± 1.2
38a’	FC(C=C1)=CC=C1[C@H](N(C(N(C2=CC=C(F)C=C2)C3=O)=O)[C@@H]3C4)C5=C4C6=CC=CC=C6N5	7.2 ± 0.9
